# Supplementary material for: Evaluation of phage-based decontamination in respiratory intensive care unit environments using ddPCR and 16S rRNA targeted sequencing techniques
Source: Front Cell Infect Microbiol. 2024 Aug 19;14:1442062. doi: 10.3389/fcimb.2024.1442062 (PMC11366697; doi:10.3389/fcimb.2024.1442062)
Supplement: Supplementary file 1 [file Table1.xlsx]

## Sheet: Sheet1
Sample number	Number of positive microdrops	Number of negative microdrops	Total number of microdrops	copies/uL
Unit1-T1A	5664	78198	83862	3244.19
Unit1-T1B	2353	81441	83794	660.695
Unit1-T1C	1781	84279	86060	2910.51
Unit1-T1D	7379	75483	82862	2163.51
Unit2-T1A	3353	84630	87983	1802.59
Unit2-T1B	6447	73170	79617	3917.52
Unit2-T1C	5083	78677	83760	2904.42
Unit2-T1D	7509	73131	80640	4534.56
Unit3-T1A	2086	74659	76745	1278.46
Unit3-T1B	2271	80190	82461	1295.6
Unit3-T1C	764	80280	81044	527.304
Unit3-T1D	9695	77678	87373	8184.71
Unit4-T1A	3195	79449	82644	2194.96
Unit4-T1B	2471	82541	85012	1642.16
Unit4-T1C	4546	80160	84706	1919.34
Unit4-T1D	11134	70686	81820	10179.1
Unit5-T1A	6342	64234	70576	1638.09
Unit5-T1B	1212	66964	68175	1248.27
Unit5-T1C	1490	81384	82874	841.693
Unit5-T1D	1519	78426	79945	1334.96
Unit6-T1A	3952	76740	80692	1747.26
Unit6-T1B	1832	64274	66106	782.305
Unit6-T1C	4232	74142	78374	2575.28
Unit6-T1D	575	62798	63373	422.857
Unit7-T1A	5285	79518	84803	2238.95
Unit7-T1B	7093	75084	82177	2093.9
Unit7-T1C	1984	82165	84149	830.189
Unit7-T1D	1960	80952	82912	1109.88
Unit8-T1A	1885	72349	74234	2386.51
Unit8-T1B	2443	62801	65244	1062.3
Unit8-T1C	1012	77815	78827	449.595
Unit8-T1D	2762	62358	65120	2010.66
Unit9-T1A	836	77473	78309	373.453
Unit9-T1B	1230	72095	73325	784.826
Unit9-T1C	943	104079	105022	418.447
Unit9-T1D	598	68693	69291	402.121
Unit1-T1A	5664	78198	83862	3244.19
Unit1-T1B	2353	81441	83794	2476.87
Unit1-T1C	1781	84279	86060	944.526
Unit1-T1D	7379	75483	82862	968.118
Unit1-T2A	4223	77006	81229	1638.42
Unit1-T2B	2953	78547	81500	660.695
Unit1-T2C	5401	79644	85045	2568.26
Unit1-T2D	2588	85205	87793	610.549
Unit1-T3A	2217	80567	82784	753.929
Unit1-T3B	1556	70165	71721	1301.21
Unit1-T3C	3762	79821	83583	2910.51
Unit1-T3D	1133	79018	80151	3044.02
Unit1-T4A	2136	75706	77842	1281.94
Unit1-T4B	1611	73547	75158	2417.1
Unit1-T4C	5497	76414	81911	1140.11
Unit1-T4D	4515	78823	83338	2163.51
Unit1-T5A	2926	81397	84323	1041.12
Unit1-T5B	2147	75480	77627	660.481
Unit1-T5C	1436	86934	88370	1938.06
Unit1-T5D	1798	83730	85528	1478.53
Unit2-T1A	3353	84630	87983	1802.59
Unit2-T1B	6447	73170	79617	2102.89
Unit2-T1C	5083	78677	83760	914.321
Unit2-T1D	7509	73131	80640	6847.96
Unit2-T2A	4456	71524	75980	1369.22
Unit2-T2B	5806	75497	81303	3917.52
Unit2-T2C	2649	76283	78932	3437.25
Unit2-T2D	12039	66462	78501	386.978
Unit2-T3A	1932	72561	74493	1561.85
Unit2-T3B	1145	81790	82935	1810.37
Unit2-T3C	2412	80065	82477	2904.42
Unit2-T3D	4614	73533	78147	1583.7
Unit2-T4A	5926	57306	63232	1032.73
Unit2-T4B	4981	71515	76496	1431.9
Unit2-T4C	3068	73028	76096	1172.41
Unit2-T4D	6262	71641	77903	4534.56
Unit2-T5A	2474	82595	85069	7723.54
Unit2-T5B	4160	77892	82052	1694.01
Unit2-T5C	2026	79161	81187	1457.85
Unit2-T5D	5658	80030	85688	2376.87
