# Supplementary material for: Evaluation of phage-based decontamination in respiratory intensive care unit environments using ddPCR and 16S rRNA targeted sequencing techniques
Source: Front Cell Infect Microbiol. 2024 Aug 19;14:1442062. doi: 10.3389/fcimb.2024.1442062 (PMC11366697; doi:10.3389/fcimb.2024.1442062)
Supplement: Supplementary file 2 [file Table2.xlsx]

## Sheet: Supplementary Table 2
Classification	Unit2-T1A	Unit2-T1B	Unit2-T1C	Unit2-T1D	Unit1-T2D	Unit2-T2B	Unit2-T2C	Unit2-T2D	Unit1-T3A	Unit1-T3B	Unit1-T3C	Unit1-T3D	Unit2-T3A	Unit2-T3B	Unit2-T3C	Unit2-T3D	Unit1-T4A	Unit1-T4B	Unit1-T4C	Unit1-T4D	Unit2-T4A	Unit2-T4B	Unit2-T4C	Unit2-T4D	Unit1-T5A	Unit1-T5B	Unit1-T5C	Unit1-T5D	Unit2-T5A	Unit2-T5B	Unit2-T5C	Unit2-T5D	Unit3-T1A	Unit3-T1B	Unit3-T1C	Unit3-T1D	Unit4-T1A	Unit4-T1B	Unit4-T1C	Unit4-T1D	P-11305A	P-11305B	P-11305C	P-11305D	Unit2-T1A	Unit2-T1B	Unit2-T1C	Unit2-T1D	Unit7-T1A
g__1-14-0-10-45-34	0	0	0	0	0	0	0	0	0	0	0	0	0	0	0	0	0	0	0	0	0	0	0.000367782	0	0	0	0	0	0	0	0	0	0	0	0	0	0	0	0	0	0	0	0	0	0	0	0	0	0
g__2011-GWC2-44-17	0	0.00096595	0	0	0	0.00145603	0	0	0	0.000869313	0	0.000606061	0	0	0.000555556	0	0	0.000514933	0.00186986	0	0	0	0	0	0	0	0	0	0	0	0	0	0	0	0	0	0	0	0	0	0	0	0	0	0	0	0	0	0
g__67-14	0	0	0	0	0	0	0	0	0	0	0	0	0	0	0	0	0	0	0	0	0	0	0	0	0	0	0	0	0	0	0	0	0	0	0	0	0	0	0	0	0	0	0	0	0	0	0	0	0
g__AC-16	0	0	0	0	0	0	0	0	0	0	0	0	0	0	0	0	0	0	0	0	0	0	0	0	0	0	0	0	0	0	0	0	0	0	0	0	0	0	0	0	0	0	0	0	0	0	0	0	0
g__Abiotrophia	0	0	0.000566572	0	0	0	0	0	0	0	0	0	0.000575705	0	0	0	0	0	0	0	0	0	0	0	0	0	0	0	0	0	0	0	0	0	0	0	0	0	0	0	0.000570125	0	0.00283849	0	0	0	0	0.000666667	0
g__Abyssicoccus	0.00196399	0	0	0.00654843	0.000535045	0.000291206	0.000641026	0	0.000342231	0	0.00118483	0.00181818	0.00115141	0	0	0	0	0	0	0	0.00139373	0	0	0	0	0	0	0	0	0	0	0	0	0	0	0	0	0	0	0	0.00199544	0	0	0	0	0	0	0.00133333	0.000676133
g__Acetatifactor	0	0	0	0	0	0	0	0	0	0	0	0	0	0	0	0	0	0	0	0	0	0	0	0	0	0	0	0	0	0	0	0	0	0	0	0	0	0	0	0	0	0	0	0	0	0	0	0	0
g__Acetoanaerobium	0	0	0	0	0	0	0	0	0	0	0	0	0	0	0	0	0	0	0	0	0	0	0	0	0	0	0	0	0	0	0	0	0	0	0	0	0	0	0	0	0	0	0	0	0	0	0	0	0
g__Acetobacter	0	0	0	0	0	0	0	0	0	0	0	0	0	0	0	0	0	0	0	0	0	0	0	0	0	0	0	0	0	0	0	0	0	0	0	0	0	0	0	0	0	0	0	0	0	0	0	0	0
g__Acetobacterium	0	0	0	0	0	0	0	0	0	0	0	0	0	0	0	0	0	0	0	0	0	0	0	0	0	0	0	0	0	0	0	0	0	0	0	0	0	0	0	0	0	0	0	0	0	0	0	0	0.000338066
g__Achromobacter	0	0.000482975	0.000566572	0	0.000535045	0.00116482	0.0025641	0	0.000342231	0.000289771	0.000592417	0	0	0.000384763	0.00166667	0.000307882	0	0.0023172	0	0.0026616	0.00139373	0.000273523	0	0.00132743	0	0	0.000652316	0	0	0	0	0	0	0	0	0	0.000466636	0.00129166	0.00444237	0	0	0	0	0.00034153	0.0036914	0.000239292	0.00036062	0.002	0
g__Acidaminococcus	0	0	0	0	0	0	0	0	0	0	0	0	0	0	0	0	0	0	0	0	0	0	0	0	0	0	0	0	0	0	0	0	0	0	0	0	0	0	0	0	0	0	0	0.00034153	0	0	0	0	0
g__Acidovorax_A	0.00392799	0.000241488	0.000283286	0.00136426	0.00107009	0.00873617	0.00352564	0.00102328	0.000342231	0.00115908	0.000592417	0.00181818	0.00230282	0.00346287	0.00444444	0.00153941	0.00128041	0.0007724	0.00224383	0.00380228	0.00174216	0.00164114	0.00404561	0.00442478	0.00103332	0.00110162	0.00130463	0	0.00125913	0	0.0304729	0.00406886	0.000982318	0	0.00686106	0	0	0	0	0	0.000570125	0	0.000567698	0.00239071	0.00110742	0.000957167	0.00468806	0.00333333	0.00270453
g__Acinetobacter	0.0932897	0.0924897	0.0458924	0.0365621	0.0227394	0.0812464	0.0551282	0.0217447	0.0366188	0.0750507	0.0399882	0.0418182	0.0575705	0.0850327	0.0911111	0.0446429	0.0138284	0.0872812	0.0306657	0.0802281	0.0867596	0.0131291	0.0614196	0.0513274	0.398863	0.0404847	0.0384866	0.0112911	0.507429	0.0173383	0.0406305	0.116119	0.0780943	0.888727	0.118353	0.0417444	0.148857	0.0312581	0.744447	0.122624	0.0838084	0.236685	0.0456997	0.0491803	0.101144	0.90524	0.0836639	0.101667	0.102434
g__Actinomyces	0	0	0	0	0	0	0	0	0	0	0	0	0	0	0	0	0	0	0	0	0	0	0	0	0	0	0	0	0	0	0	0	0	0	0	0	0	0	0	0	0	0	0	0	0	0	0	0	0
g__Actinoplanes	0	0	0.000566572	0	0	0	0	0	0	0	0	0	0	0	0	0	0	0	0	0	0	0	0	0	0	0	0	0	0	0	0	0	0	0	0	0	0	0	0	0	0	0	0	0	0	0	0	0	0
g__Acutalibacter	0	0	0	0	0	0	0	0	0	0	0	0	0	0	0	0	0	0	0	0	0	0	0	0	0.000258331	0	0	0	0	0	0	0	0	0	0	0	0	0	0	0	0	0	0	0.00034153	0	0	0	0	0
g__Adhaeribacter	0	0	0	0	0	0	0	0	0	0	0	0	0	0	0	0	0	0	0	0	0	0	0	0	0	0	0	0	0	0	0	0	0	0	0	0	0	0	0	0	0.000285063	0	0	0	0	0	0	0	0
g__Aerococcus	0	0.0137648	0.00141643	0.00163711	0.00214018	0.0273733	0.00128205	0.00051164	0.00102669	0.00260794	0.000888626	0.00363636	0.00143926	0.00269334	0	0.00153941	0.00204866	0.000257467	0	0	0.00487805	0.000820569	0	0.00132743	0	0.000275406	0	0	0	0	0	0	0	0	0	0	0	0	0	0	0.00370582	0	0.000851547	0	0.00147656	0.000478583	0.00108186	0.00933333	0.0010142
g__Aeromonas	0	0	0	0	0	0	0	0	0	0	0	0	0	0	0	0	0	0	0	0	0	0	0	0	0	0	0	0	0	0	0	0	0	0	0	0	0	0	0	0	0	0	0	0	0	0	0	0.000333333	0.0040568
g__Agathobacter_164117	0	0	0.000849858	0.00272851	0.00481541	0	0	0	0.00205339	0	0.000888626	0.00121212	0.00115141	0	0	0.00954433	0	0	0	0.00190114	0.00348432	0	0	0.000884956	0	0	0	0	0.000251826	0	0	0.00375587	0	0	0	0	0	0	0	0	0.0022805	0	0.00539313	0.00102459	0	0	0.00036062	0.002	0
g__Agathobacter_164119	0	0	0	0	0	0	0	0	0	0	0	0	0	0	0	0	0	0	0	0	0	0	0	0	0	0	0	0	0	0	0	0	0	0	0	0	0	0	0	0	0	0	0	0.00034153	0	0	0	0	0
g__Agathobaculum	0.00229133	0	0.000283286	0.000545703	0.000535045	0.00145603	0.000320513	0	0.000342231	0.000289771	0.000888626	0.000909091	0.00172712	0	0	0.000307882	0	0	0.00411369	0.000380228	0	0	0.000367782	0	0	0	0.00391389	0	0	0	0.000700525	0	0	0	0.00343053	0	0	0	0	0	0.00142531	0.00049776	0.0011354	0.00034153	0.00442968	0	0.00144248	0	0
g__Aggregatibacter_736122	0	0	0	0	0	0	0	0	0	0	0	0	0	0	0	0	0	0	0	0	0	0	0	0	0	0	0	0	0	0	0	0	0	0	0	0	0	0	0	0	0.000570125	0	0	0	0	0	0	0	0
g__Agrobacterium	0.000981997	0.125332	0.0124646	0.00736698	0.00508293	0.0594059	0.0102564	0.00409312	0.0065024	0.108085	0.00977488	0.00636364	0.0112263	0.0461716	0	0.0120074	0.00409731	0.262358	0.0104712	0.0209125	0.0184669	0.0128556	0.0143435	0.0141593	0.00335831	0.0167998	0.000652316	0	0.000755477	0	0.000350263	0	0	0	0	0	0	0	0	0	0.0116876	0.113489	0.00851547	0.00102459	0.0162422	0.00646088	0.0187523	0.009	0
g__Akkermansia	0.165957	0.0077276	0.066289	0.0652115	0.0652755	0.0675597	0.144231	0.025582	0.0965092	0.0959142	0.0740521	0.104545	0.0578584	0.0642555	0.132778	0.0686576	0.00947503	0.00489186	0.138369	0.0452471	0.0466899	0.0109409	0.0577418	0.132743	0.0247998	0.0302947	0.0939335	0.0100638	0.0171242	0.000702905	0.155867	0.0391236	0.0879175	0.00073046	0.118353	0	0	0.0118832	0.000467617	0	0.0652794	0.0131906	0.0948056	0.18306	0.159099	0.00526442	0.101695	0.0836667	0.0382015
g__Alcaligenes	0.0356792	0.00700314	0.0243626	0.0226467	0.011236	0.0299942	0.0522436	0.0135585	0.050308	0.0286873	0.0361374	0.0460606	0.0325273	0.110427	0.143333	0.0486453	0.00921895	0.0128733	0.0280479	0.0752852	0.0428571	0.0158643	0.10114	0.0570796	0.0105916	0.0203801	0.0684932	0.00368189	0.0123395	0.000937207	0.0553415	0.027856	0.117387	0.00170441	0.142367	0.00116604	0	0.00232498	0.000467617	0	0.0558723	0.00721752	0.0193017	0.0672814	0.055371	0.00598229	0.0746484	0.066	0.0385396
g__Algoriphagus	0	0	0	0	0	0	0	0	0	0	0	0	0	0	0	0	0	0	0	0	0	0	0	0	0	0	0	0	0	0	0	0	0	0	0	0	0	0	0	0	0	0	0	0	0	0	0	0	0
g__Aliarcobacter	0	0	0	0.000545703	0	0	0	0	0	0	0	0	0	0	0	0	0	0	0	0	0	0	0	0	0	0	0	0	0	0	0	0	0	0	0	0	0	0	0	0	0	0	0	0	0	0	0	0	0
g__Alishewanella_662828	0	0	0	0	0	0	0	0	0	0	0	0	0	0	0	0	0	0	0	0	0	0	0	0	0	0	0	0	0	0	0	0	0	0	0	0	0	0	0	0	0.000285063	0	0	0	0	0	0	0	0
g__Alistipes_A_871400	0	0.00096595	0.00226629	0.000545703	0.0674157	0.00582411	0.00416667	0.0025582	0.00889802	0.00347725	0.00266588	0.00818182	0.00287853	0.000384763	0	0.0871305	0.00102433	0.00128733	0.0052356	0.00494297	0.00313589	0.00109409	0.00404561	0.0039823	0.000516662	0.000275406	0.00195695	0	0	0	0.000700525	0.0137715	0.0024558	0	0	0	0	0	0	0	0.000855188	0	0.0615952	0.00170765	0.0036914	0.000957167	0.00649116	0.00333333	0.00236646
g__Alistipes_A_871404	0	0	0	0	0	0	0	0	0	0	0	0	0	0	0	0.000923645	0	0	0	0	0	0	0	0	0	0	0	0	0	0	0	0	0	0	0	0	0	0	0	0	0	0	0.000283849	0	0	0	0	0	0
g__Aliterella	0	0	0	0	0	0	0	0	0	0	0	0	0	0	0	0	0	0	0	0	0	0	0	0	0	0	0	0	0	0	0.000700525	0	0	0	0	0	0	0	0	0	0	0	0	0	0	0	0	0	0
g__Alloiococcus	0	0	0	0	0	0	0	0	0	0	0	0	0	0	0	0	0	0	0	0	0	0	0	0	0	0	0	0	0	0	0	0	0	0	0	0	0	0	0	0	0	0	0	0	0	0	0	0	0
g__Alloprevotella	0.00163666	0	0.000283286	0.000272851	0	0	0.000961538	0	0.00136893	0	0	0	0.00172712	0	0	0	0	0	0	0	0	0	0	0.000884956	0	0	0	0	0	0	0	0	0	0	0	0	0	0	0	0	0.000285063	0	0.000283849	0.00239071	0	0	0.00036062	0.000333333	0
g__Allorhizobium	0	0	0	0	0	0	0	0	0	0	0	0	0	0	0	0	0	0	0	0	0	0	0	0	0	0	0	0	0	0	0	0	0	0	0	0	0	0	0	0	0	0	0	0	0	0	0	0	0
g__Amaricoccus	0	0	0	0	0	0	0	0	0	0	0	0	0	0	0	0	0.000256082	0	0	0	0	0	0	0	0	0	0	0	0	0	0	0	0	0	0	0	0	0	0	0	0	0	0	0	0	0	0	0	0
g__Amedibacillus	0	0	0	0	0	0	0	0	0	0	0	0	0	0	0	0	0	0	0	0	0	0	0	0	0	0	0	0	0	0	0	0	0	0	0	0	0	0	0	0	0	0	0	0	0	0	0	0	0
g__Anaerobutyricum	0	0.000482975	0	0	0.00214018	0	0	0	0	0	0	0	0.000287853	0	0	0.00184729	0	0	0	0	0	0	0.000367782	0	0	0	0	0	0	0	0	0	0	0	0	0	0	0	0	0	0.000285063	0	0.0011354	0	0	0	0.00036062	0.000333333	0
g__Anaerococcus	0.00327332	0	0	0.000545703	0.000267523	0	0	0.00051164	0.000342231	0	0	0.000909091	0.000287853	0	0	0	0	0	0	0.000380228	0.000696864	0	0	0	0	0	0	0	0	0	0	0	0	0	0	0	0	0	0	0	0.000570125	0	0	0	0	0.000239292	0	0	0
g__Anaerofustis	0	0	0	0	0	0	0	0	0	0	0	0	0	0	0	0	0	0	0	0	0	0	0	0	0	0	0	0	0	0	0	0	0	0	0	0	0	0	0	0	0	0	0	0	0	0	0	0	0
g__Anaeroglobus	0.00654664	0.000724463	0.00396601	0.000545703	0.00187266	0.00203844	0.00416667	0	0.00410678	0.000869313	0.00118483	0.00181818	0.00201497	0.00384763	0.00833333	0.00123153	0	0.000257467	0.00860135	0.00228137	0.00209059	0.00109409	0.00478117	0.00309735	0	0.00137703	0.00391389	0	0.000251826	0	0.00385289	0	0.00540275	0	0.0171527	0	0	0	0	0	0.00285063	0.00174216	0.00227079	0.00580601	0.0125508	0	0.00649116	0.00366667	0.0010142
g__Anaeromassilibacillus	0	0	0	0	0.000802568	0	0	0	0	0	0	0	0	0	0	0.000615764	0	0	0	0	0	0	0	0	0	0.000550812	0	0	0	0	0	0	0	0	0	0	0	0	0	0	0	0	0.000283849	0	0	0	0	0	0
g__Anaerosalibacter	0	0	0	0	0.00428036	0.00174723	0.00160256	0.00025582	0.00821355	0.000289771	0.000888626	0.00151515	0.000863558	0	0	0.00492611	0.000256082	0	0	0.00342205	0	0	0.000367782	0	0	0	0	0	0	0	0	0	0.00540275	0	0	0	0	0	0	0	0	0	0.00369004	0.00922131	0	0	0	0	0
g__Anaerosphaera_226805	0	0	0	0	0	0	0	0	0	0	0	0	0	0	0	0	0	0	0.0026178	0	0	0	0	0	0	0	0	0	0	0	0	0	0	0	0	0	0	0	0	0	0	0	0	0.00102459	0	0	0	0	0
g__Anaerostipes	0	0	0.000566572	0.00163711	0.00133761	0	0	0	0.000342231	0	0	0	0	0	0	0.00153941	0	0	0	0.000760456	0	0	0	0	0	0	0	0	0	0	0	0.00125196	0	0	0	0	0	0	0	0	0.000855188	0	0.000567698	0	0	0	0	0	0
g__Anaerotruncus	0	0	0	0	0	0	0	0	0	0	0	0	0	0	0	0	0	0	0	0	0	0	0	0	0	0	0	0	0	0	0	0	0	0	0	0	0	0	0	0	0	0	0	0	0	0	0	0	0
g__Ancalomicrobium	0	0	0	0	0	0	0	0	0	0	0	0	0	0	0	0	0	0	0	0	0	0	0	0	0	0	0	0	0	0	0	0	0	0	0	0	0	0	0	0	0	0	0	0	0	0	0	0	0
g__Anoxybacillus_A_295174	0	0.000241488	0.00169972	0.000818554	0.00107009	0.000873617	0.000320513	0	0.000684463	0.000869313	0.00236967	0	0.00143926	0.00153905	0.00611111	0.000307882	0.000256082	0	0.000747943	0.0026616	0.00174216	0.000273523	0	0.000442478	0	0.00247866	0	0.000245459	0	0	0	0	0	0	0.000857633	0	0	0	0	0	0.000570125	0.00074664	0	0	0.0018457	0	0.00108186	0.000666667	0
g__Aphodomorpha	0	0	0	0	0	0	0	0	0.000342231	0	0	0	0	0	0	0	0	0	0	0	0	0	0	0	0	0	0	0	0	0	0	0	0	0	0	0	0	0	0	0	0	0	0	0	0	0	0	0	0
g__Aphodousia	0	0	0	0	0	0	0	0	0.00102669	0	0.000296209	0.00030303	0	0	0	0	0	0	0	0	0	0	0	0	0	0	0	0	0	0	0	0.000625978	0	0	0	0	0	0	0	0	0	0	0	0.00102459	0	0	0	0	0
g__Aquabacter	0	0.000482975	0	0	0	0	0	0	0	0	0	0	0	0	0	0	0	0	0	0	0	0	0	0.000884956	0	0	0.00260926	0	0	0	0	0	0	0	0	0	0	0	0	0	0	0	0	0	0	0	0	0	0
g__Aquabacterium_B_592457	0	0	0.00113314	0.000272851	0.000535045	0.00145603	0.0025641	0	0.00136893	0.000869313	0	0.00151515	0.00115141	0.00269334	0.00555556	0.000307882	0.000512164	0.00102987	0.00149589	0.000760456	0.000696864	0	0.00294226	0.00132743	0	0.000550812	0.00326158	0	0	0	0	0	0	0	0	0	0	0	0	0	0.000570125	0	0.000851547	0.00136612	0.00258398	0	0.000721241	0	0
g__Aquicella_A	0	0	0	0	0	0	0	0	0	0	0	0	0	0	0	0	0	0	0	0	0	0	0	0	0	0	0	0	0	0	0	0	0	0	0	0	0	0	0	0	0	0	0	0	0	0	0	0	0
g__Aquihabitans	0	0	0	0	0	0	0	0	0	0	0	0	0	0	0	0	0	0	0.00149589	0	0	0	0	0	0	0	0	0	0	0	0	0	0	0	0	0	0	0	0	0	0	0	0	0	0	0	0	0	0
g__Arsenicibacter	0	0	0	0	0	0	0	0	0	0	0	0	0	0	0	0	0	0	0	0	0	0	0	0	0	0	0	0	0	0	0	0	0	0	0	0	0	0	0	0	0	0	0	0	0	0	0	0	0
g__Arsenicicoccus	0	0	0	0	0	0	0	0	0	0	0	0	0	0	0	0	0	0	0	0	0	0	0	0	0	0	0	0	0	0	0	0	0	0	0	0	0	0	0	0	0	0	0	0	0	0	0	0	0
g__Arthrobacter_E	0	0	0	0	0	0	0	0	0	0	0	0	0	0	0	0	0	0	0	0	0	0	0	0	0	0	0	0	0	0	0	0	0	0	0	0	0	0	0	0	0	0	0	0	0	0	0	0	0
g__Asprobacter	0	0	0	0	0.000267523	0	0	0	0	0	0	0	0	0	0	0	0	0	0	0	0	0	0	0	0	0	0	0	0	0	0	0	0	0	0	0	0	0	0	0	0	0	0	0	0	0	0	0	0
g__Asticcacaulis	0.0091653	0.000724463	0.00481586	0.00409277	0.00160514	0.0049505	0.0108974	0.00179074	0.00684463	0.00376702	0.00414692	0.00818182	0.00719632	0.0134667	0.0294444	0.00800493	0.000512164	0.00102987	0.00186986	0.00608365	0.00418118	0.00109409	0.0062523	0.0110619	0.000516662	0.00137703	0.00717547	0.000736377	0.000503651	0	0.00525394	0.00125196	0.00687623	0	0.00343053	0	0	0.000774994	0	0	0.00256556	0.00049776	0.00283849	0.0136612	0.00516796	0.000478583	0.0036062	0.00533333	0.0040568
g__Atopostipes	0	0	0	0.000545703	0	0	0	0	0	0	0	0.00030303	0	0.000769527	0	0	0	0	0.000373972	0	0	0	0	0	0	0	0	0	0	0	0	0	0	0	0	0	0	0	0	0	0.000570125	0	0	0	0	0	0	0	0
g__Aureimonas_A_501492	0	0	0	0	0	0	0	0	0	0	0	0	0	0	0	0	0	0	0	0	0	0	0	0	0	0	0	0	0	0	0	0	0	0	0	0	0	0	0	0	0	0	0	0	0	0	0	0	0
g__Aureimonas_A_501505	0	0	0	0	0	0	0	0	0	0	0	0	0	0	0	0	0	0	0	0	0	0	0	0	0	0	0	0	0	0	0	0	0	0	0	0	0	0	0	0	0	0	0	0	0	0	0	0	0
g__Aureimonas_A_501548	0	0	0	0	0.00133761	0	0	0	0	0	0	0.00151515	0	0	0	0	0	0	0	0	0	0	0	0	0	0	0	0	0	0	0	0	0	0	0	0	0	0	0	0	0	0	0	0	0	0	0	0	0
g__Avispirillum	0	0	0	0	0	0	0	0	0	0	0	0	0	0	0	0	0	0	0	0	0	0	0	0	0	0	0	0	0	0	0	0	0	0	0	0	0	0	0	0	0	0	0	0	0	0	0	0	0
g__Azospira_A	0	0	0	0	0	0	0	0	0	0.000579542	0	0	0	0	0	0	0	0	0	0	0	0	0	0	0	0	0	0	0	0	0	0	0	0	0	0	0	0	0	0	0	0	0	0	0	0	0	0	0
g__Azospirillum	0	0	0	0	0	0	0	0	0	0	0	0	0	0	0	0	0	0	0	0	0	0	0	0	0	0	0	0	0	0	0	0	0	0	0	0	0	0	0	0	0	0	0	0	0	0	0	0	0
g__Babela	0	0	0	0	0	0	0	0	0	0	0	0	0	0	0	0	0	0	0	0	0	0	0	0	0	0	0	0	0	0	0	0	0	0	0	0	0	0	0	0	0	0	0	0	0	0	0	0	0
g__Bacillus_A	0.00327332	0	0.00141643	0.00136426	0.000267523	0.000873617	0.0025641	0	0.00136893	0	0	0.000909091	0.000287853	0.00153905	0.00555556	0.000615764	0.000256082	0	0.00224383	0	0.0010453	0.000273523	0.00147113	0.000884956	0	0	0	0	0	0	0.000700525	0.00250391	0	0	0	0	0.000699953	0	0.0187047	0	0.00171038	0	0.000567698	0.00102459	0.00036914	0	0	0	0.00169033
g__Bacillus_J	0	0	0	0	0	0	0	0	0	0	0.000592417	0	0	0	0	0	0	0	0	0	0	0	0	0	0	0	0	0	0	0	0	0	0	0	0	0	0	0	0	0	0	0	0	0	0	0	0	0	0
g__Bacillus_L_361074	0	0	0.00311615	0.000818554	0.00133761	0.00291206	0.00320513	0	0.000684463	0.00144886	0.000888626	0.000606061	0.000575705	0.00538669	0.0122222	0.00369458	0.000512164	0	0	0.00152091	0.00209059	0.00109409	0.00809121	0.00442478	0.00103332	0.00110162	0.00326158	0	0.000503651	0	0.00350263	0.0028169	0	0	0.00943396	0	0	0	0	0	0.00142531	0.00099552	0.0011354	0.00204918	0.0018457	0	0.00144248	0.00133333	0.00540906
g__Bacillus_P_294101	0.00523732	0.00096595	0.00141643	0.00218281	0.0024077	0.00349447	0.00128205	0.00025582	0.00136893	0.00144886	0.000888626	0.00575758	0.00575705	0.141593	0	0.0126232	0.00409731	0.00566426	0.00112191	0.018251	0.0696864	0.274617	0.0143435	0.0252212	0.00594162	0.00578353	0.00391389	0.00515464	0.00579199	0.010075	0.00105079	0.00625978	0	0.00073046	0	0	0.00139991	0.00878326	0	0	0.00256556	0.00024888	0.000283849	0.00068306	0.00885936	0	0.00216372	0.000666667	0.00236646
g__Bacteroides_H	0.0350245	0.00482975	0.0206799	0.0155525	0.0716961	0.0267909	0.049359	0.0130468	0.0355921	0.0269487	0.0263626	0.0321212	0.0192861	0.0238553	0.0544444	0.110837	0.00307298	0.0030896	0.0871354	0.0361217	0.0250871	0.00437637	0.0353071	0.0451327	0.00645828	0.0184522	0.0489237	0.00245459	0.00654747	0	0.0255692	0.0435055	0.0491159	0.0102264	0.0608919	0	0	0.00361664	0	0	0.0213797	0.00796416	0.0984956	0.0549863	0.0542636	0.00215363	0.0512081	0.031	0.0182556
g__Bariatricus	0.00294599	0	0.000849858	0.00109141	0.000535045	0.000873617	0.00160256	0.00102328	0.00273785	0.000289771	0.00118483	0.00181818	0.000575705	0	0	0	0.000256082	0	0.00112191	0.00114068	0.000348432	0	0.00147113	0.00132743	0	0.000550812	0.000652316	0	0	0	0	0	0	0	0	0	0	0	0	0	0.00171038	0.00074664	0.00227079	0.00068306	0.00406054	0	0.00432744	0.00333333	0
g__Bdellovibrio	0	0	0.000283286	0	0	0	0	0	0	0	0	0	0	0	0	0	0	0	0	0	0.000348432	0	0	0	0	0	0	0	0	0	0	0	0	0	0	0	0	0	0	0	0	0	0	0	0.00036914	0	0	0	0
g__Belnapia	0	0	0	0	0	0	0	0	0	0	0	0	0	0	0	0	0	0	0	0	0	0	0	0	0	0	0	0	0	0	0	0	0	0	0	0	0	0	0	0	0	0	0	0	0	0	0	0	0
g__Bergeyella_A_791830	0	0	0	0	0	0	0	0	0	0	0	0	0	0	0	0	0	0	0	0	0	0	0	0	0	0	0	0	0	0	0	0	0	0	0	0	0	0	0	0	0	0	0	0	0	0	0	0	0
g__Bergeyella_A_791832	0	0	0	0	0	0	0	0	0	0	0	0	0	0	0	0	0	0	0	0	0	0	0	0	0	0	0	0	0	0	0	0	0	0	0	0	0	0	0	0	0	0	0	0	0	0	0	0	0
g__Bifidobacterium_388775	0.00818331	0.000482975	0.00311615	0.00409277	0.00267523	0.00174723	0.00448718	0.00204656	0.00273785	0.00115908	0.00177725	0.00333333	0.00460564	0.00115429	0.0116667	0.00246305	0.00102433	0.0007724	0.0172027	0.00304183	0.00348432	0.000547046	0.00257448	0.00619469	0.00129166	0.000826219	0.0084801	0	0	0	0.00210158	0	0.00491159	0	0.00343053	0	0	0	0	0	0.004561	0	0.00425773	0.0221995	0.00627538	0	0.00108186	0.00433333	0.00236646
g__Bilophila	0.000654664	0	0	0.000272851	0	0	0	0	0	0	0	0.00030303	0	0.000769527	0	0.000307882	0.000256082	0	0	0	0.000348432	0	0	0.000442478	0	0	0	0	0	0	0	0	0.00147348	0	0	0	0	0	0	0	0.000570125	0	0.000283849	0.00273224	0.00073828	0	0	0.00133333	0
g__Bittarella	0	0	0	0	0.000535045	0	0	0	0	0	0	0	0	0	0	0.000923645	0	0	0	0	0	0	0	0	0	0	0	0	0	0	0	0	0	0	0	0	0	0	0	0	0	0	0.000283849	0	0	0	0	0	0
g__Blastococcus	0	0	0	0	0.000535045	0	0	0	0	0	0	0	0	0	0	0	0	0	0	0	0.0010453	0	0	0	0	0	0	0	0	0	0	0	0	0	0	0	0	0	0	0	0.000855188	0	0	0	0	0	0	0	0
g__Blastomonas	0.00523732	0.00120744	0.00254958	0.00491132	0.00267523	0.00407688	0.00352564	0.00204656	0.00479124	0.0020284	0.00414692	0.00272727	0.00374208	0.00846479	0.0144444	0.00307882	0.00204866	0.00180227	0.00448766	0.00342205	0.00209059	0.000820569	0.00882677	0.00442478	0.00206665	0.00192784	0.00391389	0.000490918	0.000755477	0	0.00420315	0.00250391	0.0162083	0	0.00343053	0	0	0.000516662	0	0	0.00256556	0.00049776	0.0011354	0.00887978	0.00516796	0.000957167	0.00829427	0.00466667	0.00338066
g__Blautia_A_141780	0	0	0	0.00354707	0	0	0.000320513	0	0	0	0.00118483	0.00151515	0.000575705	0	0	0	0	0	0	0	0.000348432	0	0	0	0	0	0	0	0	0	0	0	0	0	0	0	0	0	0	0	0.0022805	0	0.000283849	0	0	0	0	0	0
g__Blautia_A_141781	0.000654664	0	0	0.000272851	0.00294275	0	0	0	0.000684463	0	0.000296209	0.00121212	0	0	0	0.00277094	0.000256082	0	0	0.000760456	0.000348432	0	0.000735565	0	0	0.000550812	0	0	0	0	0.000700525	0	0	0	0	0	0	0	0	0	0.0022805	0	0.00283849	0.00170765	0	0	0	0.000333333	0
g__Bog-159	0	0	0	0	0	0	0	0	0	0	0	0	0	0	0	0	0	0	0	0	0	0	0	0	0	0	0	0	0	0	0	0	0	0	0	0	0	0	0	0	0	0	0	0	0	0	0	0	0
g__Borkfalkia	0	0.000482975	0.000566572	0.000272851	0.0131086	0	0.000641026	0.00025582	0.0181383	0.000869313	0.00148104	0.00212121	0.000863558	0.000769527	0	0.0206281	0.000256082	0	0	0.00608365	0.0010453	0.000547046	0.00404561	0.000442478	0	0.000826219	0.00195695	0	0	0	0	0.00719875	0	0	0	0	0	0	0	0	0	0.00049776	0.00965087	0.00307377	0	0	0.00576992	0.000333333	0
g__Bosea	0.00621931	0.000724463	0.000849858	0.00300136	0.00187266	0.0052417	0.00512821	0.00204656	0.00992471	0.00637496	0.00325829	0.00545455	0.00316638	0.00769527	0.015	0.00184729	0.00179257	0.00180227	0.00747943	0.00532319	0.00452962	0.00191466	0.00551673	0.00752212	0.000258331	0.00165244	0.00913242	0.000245459	0	0	0.00665499	0.00344288	0.00442043	0.000243487	0.0051458	0	0	0	0	0	0.00142531	0.00298656	0.000851547	0.00922131	0.00295312	0.000239292	0.00468806	0.005	0.00507099
g__Botrimarina	0	0	0	0	0	0	0	0	0	0	0	0	0	0	0	0	0.000512164	0	0	0	0	0	0	0	0	0	0	0	0	0	0	0	0	0	0	0	0	0	0	0	0	0	0	0	0	0	0	0	0
g__Brachybacterium	0	0.000724463	0.00141643	0.00682128	0.00133761	0.00145603	0	0	0.000684463	0.000869313	0	0.00121212	0.00115141	0	0	0	0.000768246	0	0	0	0.00313589	0	0	0	0	0	0.00195695	0	0	0	0.000700525	0	0	0	0	0	0	0	0	0	0.00883694	0.00174216	0.000851547	0	0.00332226	0.000478583	0.0018031	0.0313333	0.00236646
g__Bradyrhizobium	0.00392799	0.00096595	0.00141643	0.00245566	0.000802568	0.00378567	0.00384615	0.00230238	0.00376454	0.00318748	0.00236967	0.00606061	0.00431779	0.00615621	0.0127778	0.00184729	0.000512164	0.0015448	0.00186986	0.00418251	0.00139373	0	0.00478117	0.00132743	0.00129166	0.00220325	0.0136986	0.000245459	0.00151095	0	0.00140105	0.00250391	0.00392927	0	0.0120069	0	0	0	0	0	0.0022805	0.00223992	0.00227079	0.00887978	0.00775194	0.000957167	0.00685179	0.00866667	0.00371873
g__Brevibacillus_D	0	0	0	0	0	0	0	0	0.000684463	0	0	0	0	0	0	0	0	0	0	0	0	0	0	0	0	0	0	0	0	0	0.000700525	0	0	0	0	0	0	0	0	0	0	0	0	0	0	0	0	0	0
g__Brevibacterium	0.000654664	0.00120744	0.00113314	0.00245566	0.00160514	0.00262085	0.00224359	0	0	0.00463634	0.00148104	0.00212121	0.000575705	0.000769527	0	0	0.000768246	0.00205973	0	0.000760456	0.00209059	0.000273523	0.00220669	0	0	0	0.00130463	0	0	0	0.000700525	0	0	0	0	0	0	0	0	0	0.00826682	0.00945744	0.000283849	0	0.0055371	0.000478583	0.00288496	0.00733333	0
g__Brevundimonas	0.00556465	0.00338083	0.00481586	0.00709413	0.00214018	0.00669773	0.00865385	0.00076746	0.00718686	0.00608519	0.00177725	0.00363636	0.00230282	0.00654098	0.00111111	0.00153941	0.00230474	0.00128733	0.00448766	0.00418251	0.00209059	0.00109409	0.0102979	0.0039823	0.00309997	0.00165244	0.00913242	0.000490918	0.00327373	0	0.00420315	0.000938967	0.00196464	0.000243487	0.00428816	0	0	0	0	0	0.00313569	0.00024888	0.00227079	0.00819672	0.0055371	0.00119646	0.00865489	0.00466667	0.00811359
g__Burkholderia	0	0	0	0	0	0	0	0	0	0	0	0	0	0	0	0	0	0	0	0	0	0	0	0	0	0	0	0	0	0	0	0	0	0	0	0	0	0.000774994	0	0	0	0	0	0	0	0	0	0	0
g__Butyribacter	0	0	0	0	0.00401284	0	0	0	0	0	0	0	0	0	0	0.00708128	0	0	0	0.00152091	0	0	0	0	0	0	0	0	0	0	0	0.00250391	0	0	0	0	0	0	0	0	0	0	0.00340619	0	0.00036914	0	0	0	0
g__Butyricicoccus_A_77030	0	0	0	0	0	0	0	0	0	0	0	0	0	0	0	0	0	0	0.000747943	0	0	0	0	0	0	0	0	0	0	0	0	0	0	0	0	0	0	0	0	0	0	0	0	0	0	0	0	0	0
g__Butyricimonas	0	0	0	0	0	0	0	0	0	0	0	0	0	0	0	0.000307882	0	0	0	0	0	0	0	0	0	0	0	0	0	0	0	0	0	0	0	0	0	0	0	0	0	0	0	0.00204918	0	0	0.00144248	0	0
g__Bythopirellula	0	0	0	0	0	0	0	0	0	0	0	0	0	0	0	0	0	0	0	0	0	0	0	0	0	0	0	0	0	0	0	0	0	0	0	0	0	0	0	0	0	0	0	0	0	0	0	0	0
g__CAG-1031	0	0	0	0	0	0	0	0	0.000684463	0	0	0	0	0	0	0	0	0	0	0	0	0	0	0	0	0	0	0	0	0	0	0	0	0	0	0	0	0	0	0	0	0	0	0	0	0	0	0	0
g__CAG-217	0	0	0	0	0.00321027	0	0	0	0.00136893	0	0	0	0	0	0	0.00492611	0	0	0	0	0	0.000273523	0	0	0	0	0	0	0	0	0	0.00312989	0	0	0	0	0	0	0	0	0	0	0.00369004	0	0	0	0	0	0
g__CAG-269	0	0	0	0	0	0.000291206	0	0	0	0	0	0	0	0	0	0	0	0	0	0	0	0	0	0	0	0	0	0	0	0	0	0	0	0	0	0	0	0	0	0	0	0	0	0.00204918	0	0	0	0	0
g__CAG-273	0	0	0	0	0	0	0	0	0	0	0	0	0	0	0	0	0	0	0	0	0	0	0	0	0	0	0	0	0	0	0	0	0	0	0	0	0	0	0	0	0	0	0	0	0	0	0	0	0
g__CAG-274	0	0	0	0	0	0	0	0	0	0	0	0	0	0	0	0	0	0	0	0	0	0	0	0	0	0	0	0	0	0	0	0	0	0	0	0	0	0	0	0	0	0	0.000283849	0	0	0	0	0	0
g__CAG-314	0	0	0	0	0	0	0	0	0	0	0	0	0	0	0	0	0	0	0	0	0	0	0	0	0	0	0.00130463	0	0	0	0	0	0	0	0	0	0	0	0	0	0	0	0	0	0	0	0	0	0
g__CAG-41	0	0	0	0	0	0	0	0	0	0	0	0	0	0	0	0	0	0	0	0	0	0	0	0	0	0	0	0	0	0	0	0	0	0	0	0	0	0	0	0	0	0	0	0	0	0	0	0	0
g__CAG-485	0.000327332	0	0	0	0	0	0	0	0	0	0	0	0	0	0	0	0	0	0	0	0	0	0	0	0	0	0	0	0	0	0	0	0	0	0	0	0	0	0	0	0	0	0	0.00034153	0	0	0	0	0
g__CAG-488	0	0	0	0	0	0	0	0	0	0	0	0.00030303	0	0	0	0	0	0	0	0	0	0	0	0	0	0	0	0	0	0	0	0	0	0	0	0	0	0	0	0	0	0	0	0	0	0	0	0	0
g__CAG-510	0	0	0	0	0	0	0	0	0	0	0	0	0	0	0	0	0	0	0	0	0	0	0	0	0	0	0	0	0	0	0	0	0	0	0	0	0	0	0	0	0	0	0	0	0	0	0	0	0
g__CAG-83	0	0.000482975	0.00169972	0.000272851	0.0104334	0	0.00128205	0	0.00205339	0	0	0.00030303	0	0	0	0.0197044	0	0.000514933	0	0.00190114	0.00139373	0.000273523	0	0.00221239	0.000258331	0.000275406	0.00260926	0	0	0	0	0.00751174	0	0	0	0	0	0	0	0	0.000855188	0.00024888	0.00879932	0.00443989	0.00295312	0	0.00036062	0.00266667	0
g__CAG-95	0	0	0	0	0	0	0	0	0	0	0	0	0	0	0	0	0.000256082	0	0	0	0	0	0	0	0	0	0	0	0	0	0	0	0	0	0	0	0	0	0	0	0	0	0	0	0	0	0	0	0
g__CF-167	0	0	0	0	0	0	0	0	0	0	0	0	0	0	0	0	0	0	0	0	0	0	0	0	0	0	0	0	0	0	0	0	0	0	0	0	0	0	0	0	0	0	0	0	0	0	0	0	0
g__COE1	0	0	0	0	0	0	0	0	0	0	0	0	0	0	0	0	0.000256082	0	0	0	0	0	0	0	0	0	0	0	0	0	0	0	0	0	0	0	0	0	0	0	0	0	0	0.00034153	0	0	0	0	0
g__CU05-9	0	0	0	0	0	0	0	0	0	0	0	0	0	0	0	0	0	0	0	0	0	0	0	0	0	0	0	0	0	0	0	0	0	0	0	0	0	0	0	0	0	0	0	0	0	0	0	0	0
g__Calothrix	0	0	0	0.000272851	0	0	0	0	0	0	0	0	0	0	0	0	0	0	0	0	0	0	0	0	0	0	0	0	0	0	0	0	0	0	0	0	0	0	0	0	0	0	0	0	0	0	0	0	0
g__Camelimonas	0	0	0	0	0	0	0	0	0	0	0	0	0	0	0	0	0	0	0	0	0	0	0	0	0	0	0	0	0	0	0	0	0	0	0	0	0	0	0	0	0	0	0	0	0	0	0	0	0
g__Campylobacter_A	0	0	0.000283286	0	0	0	0	0	0	0	0	0	0.000287853	0	0	0	0	0	0	0	0	0	0	0	0	0	0	0	0	0	0	0	0	0	0	0	0	0	0	0	0	0	0	0	0	0	0	0	0
g__Campylobacter_B	0	0	0	0	0	0	0	0	0	0	0	0	0	0	0	0	0	0	0	0	0	0	0	0	0	0	0	0	0	0	0	0	0	0	0	0	0	0	0	0	0	0	0	0	0	0	0	0	0
g__Capnocytophaga_820688	0	0	0	0	0	0	0	0	0	0	0	0	0	0	0	0	0	0	0	0	0	0	0	0	0	0	0	0	0	0	0	0	0	0	0	0	0	0	0	0	0.000570125	0	0	0	0	0	0	0	0
g__Capnocytophaga_820690	0	0	0	0	0	0	0	0	0	0	0	0	0	0	0	0	0	0	0	0.000380228	0	0	0	0	0	0	0	0	0	0	0	0	0	0	0	0	0	0	0	0	0	0	0	0	0	0	0	0	0
g__Caproiciproducens	0	0	0	0	0	0	0	0	0	0	0	0	0	0	0	0	0	0	0	0	0	0	0	0	0	0	0	0	0	0	0	0	0	0	0	0	0	0	0	0	0	0	0	0	0	0	0	0	0
g__Catenulispora	0	0	0	0	0	0	0	0	0	0	0	0	0	0	0	0	0	0	0	0	0	0	0	0	0	0	0	0	0	0	0	0	0	0	0	0	0	0	0	0	0	0	0	0	0	0	0	0	0
g__Catonella	0	0	0	0	0	0	0	0	0	0	0	0	0	0	0	0	0	0	0	0	0	0	0	0	0	0	0	0	0	0	0	0	0	0	0	0	0	0	0	0	0	0	0	0	0	0	0	0.000333333	0
g__Caulobacter_487784	0	0	0	0	0	0	0	0	0.000684463	0	0	0	0.000575705	0.000384763	0	0	0	0	0	0	0	0	0	0	0	0	0	0	0	0	0	0	0	0	0	0	0	0	0	0	0	0	0	0.00068306	0	0	0	0	0
g__Cavicella	0	0	0	0	0	0	0	0	0	0	0	0	0	0	0	0	0	0	0	0	0	0	0	0	0	0	0	0	0	0	0	0	0	0	0	0	0	0	0	0	0	0	0	0	0	0	0	0	0
g__Cellulomonas	0	0	0	0	0	0	0	0	0	0	0	0	0	0	0	0	0	0	0	0	0	0	0	0	0	0	0	0	0	0	0	0	0	0	0	0	0	0	0	0	0	0	0	0	0	0	0	0	0
g__Cellvibrio	0	0	0	0	0.000267523	0	0	0	0	0	0	0	0	0	0	0	0	0	0	0	0.000348432	0	0	0	0	0	0	0	0	0	0	0	0	0	0	0	0	0	0	0	0	0	0	0	0	0	0	0	0
g__Centipeda	0	0	0	0	0	0	0	0	0	0	0	0	0	0	0	0	0	0	0	0	0	0	0	0	0	0	0	0	0	0	0	0	0	0	0	0	0	0	0	0	0	0	0.000283849	0	0	0	0	0	0
g__Chelatococcus_A_503544	0	0	0	0	0	0	0	0	0	0	0	0	0	0	0	0	0	0	0	0	0	0	0	0	0	0	0	0	0	0	0	0	0	0	0	0	0	0	0	0	0	0	0	0	0	0	0	0	0
g__Chiayiivirga	0	0	0	0	0	0	0	0	0	0	0	0	0	0	0	0	0.00102433	0	0	0	0	0	0	0	0	0	0	0	0	0	0	0	0	0	0	0	0	0	0	0	0	0	0	0	0	0	0	0	0
g__Chitinimonas	0	0	0	0	0	0	0	0	0	0	0	0	0	0	0	0	0	0	0	0	0	0	0	0	0	0	0	0	0	0	0	0	0	0	0	0	0	0	0	0	0	0	0	0	0	0	0	0	0
g__Chlamydia	0	0	0	0	0	0	0	0	0	0	0	0.00030303	0	0	0	0	0	0	0	0	0	0	0	0.000442478	0	0	0	0	0	0	0	0	0	0	0	0	0	0	0	0	0	0	0	0	0	0	0	0	0
g__Christensenella	0	0	0	0	0	0	0	0	0.000342231	0	0	0	0	0	0	0.000923645	0.000256082	0	0	0	0	0	0	0	0	0	0	0	0	0	0	0	0.000491159	0	0	0	0	0	0	0	0	0	0	0.00068306	0	0	0	0	0
g__Chroococcidiopsis_29153	0	0	0	0	0	0	0	0	0	0	0	0.000606061	0	0	0	0	0	0	0	0	0	0	0	0	0	0	0	0	0	0	0.000700525	0	0	0	0	0	0	0	0	0	0	0	0	0	0	0	0	0	0
g__Chryseobacterium_796614	0.000981997	0.33277	0.0229462	0.00491132	0.00428036	0.104252	0.00769231	0.0110003	0.00513347	0.133584	0.00799763	0.0118182	0.0132412	0.0338592	0.00777778	0.00400246	0.00204866	0.147013	0.00373972	0.00912548	0.00662021	0.00902626	0.00588452	0.00929204	0.00981658	0.054255	0.00456621	0.00147275	0.00679929	0.943768	0.103327	0.0726135	0.000491159	0.0282445	0.00343053	0.0809235	0.0433971	0.00103332	0.00187047	0.00950394	0.00798176	0.218268	0.00993471	0.00307377	0.0509413	0.0129218	0.0173098	0.012	0.00135227
g__Cloacibacterium	0	0.000241488	0.000566572	0.000818554	0.000267523	0	0.000320513	0	0.000342231	0.000579542	0	0.000606061	0.000287853	0	0.00222222	0	0	0	0	0.00114068	0.000348432	0	0.000735565	0	0	0.000275406	0	0	0	0	0.000700525	0.00125196	0	0	0	0	0	0	0	0	0.000570125	0	0	0	0.00036914	0	0	0	0
g__Clostridioides_A	0	0	0	0	0	0	0	0	0	0	0	0	0	0	0	0	0	0	0	0	0	0	0	0	0	0	0	0	0	0	0	0	0	0	0	0	0	0	0	0	0	0	0	0	0	0	0	0	0
g__Clostridium_A	0	0	0	0	0	0	0	0	0	0	0	0	0	0	0	0	0	0	0	0	0	0	0	0	0	0	0	0	0	0	0	0	0	0	0	0	0	0	0	0	0	0	0	0	0	0	0	0	0
g__Clostridium_AQ	0	0	0	0	0	0	0	0	0	0	0	0	0	0	0	0	0	0	0	0	0	0	0	0	0	0	0	0	0	0	0	0	0	0	0	0	0	0	0	0	0	0	0	0	0	0	0	0	0
g__Clostridium_N_143832	0	0	0	0.00136426	0	0	0	0	0	0	0	0	0.000575705	0	0	0	0	0	0	0	0	0	0	0	0	0	0	0	0	0	0	0	0	0	0	0	0	0	0	0	0.000855188	0	0	0	0	0	0	0	0
g__Clostridium_P	0	0	0	0	0	0	0	0	0	0	0	0	0	0	0	0	0	0	0	0	0	0	0	0	0	0	0	0	0	0	0	0	0	0	0	0	0	0	0	0	0	0	0	0	0	0	0	0	0
g__Clostridium_Q_134516	0	0	0.001983	0.00109141	0.00160514	0.000873617	0.00544872	0.00051164	0.00136893	0.00115908	0.000592417	0.00121212	0.00172712	0.00192382	0.00222222	0.00246305	0.000256082	0.000514933	0	0.00152091	0.00243902	0.000547046	0.00183891	0	0	0	0.00391389	0	0	0	0.00140105	0.000938967	0	0	0.00171527	0	0	0	0	0	0.00256556	0.00074664	0.000851547	0.00068306	0.0018457	0	0.00252434	0.00233333	0
g__Clostridium_Q_134526	0	0	0	0	0	0	0	0	0	0	0	0	0	0	0	0	0	0	0	0	0	0	0	0	0	0	0	0	0	0	0	0	0	0	0	0	0	0	0	0	0	0	0.000283849	0	0	0	0	0.000333333	0
g__Clostridium_Q_135822	0	0	0	0	0.00481541	0	0	0	0	0	0	0.000909091	0	0	0	0.00431034	0	0	0	0	0	0	0	0	0	0	0	0	0	0	0	0	0	0	0	0	0	0	0	0	0	0	0.00312234	0	0	0	0	0	0
g__Clostridium_T	0	0	0	0	0.000267523	0	0	0	0	0.000579542	0	0	0.00345423	0.0607926	0	0.0489532	0.791805	0.0471164	0.0848915	0.073384	0.0620209	0.554978	0.0485473	0.144248	0	0	0	0	0	0	0	0	0	0	0	0	0	0	0	0	0.000570125	0.00049776	0.000851547	0.00102459	0.00147656	0	0	0.018	0
g__Collinsella	0.000981997	0	0	0.000272851	0	0	0	0	0	0	0	0	0	0	0.000555556	0	0	0	0.00112191	0	0	0	0	0	0	0	0.00130463	0	0	0	0	0	0	0	0	0	0	0	0	0	0.000285063	0	0	0	0	0	0	0	0
g__Comamonas_F_589250	0	0.0265636	0.000283286	0.00218281	0.00214018	0.0189284	0.00192308	0	0.00102669	0.030426	0.00236967	0.00333333	0.00230282	0.00961908	0	0.00184729	0.000768246	0.0908857	0.00860135	0.00646388	0.00452962	0.00246171	0.00331004	0.00353982	0	0.00137703	0	0	0	0	0	0	0	0.00073046	0	0	0.00443304	0.00568329	0.00116904	0	0.00370582	0.00796416	0.000851547	0.00034153	0.00701366	0.000239292	0.00216372	0.002	0.00574713
g__Companilactobacillus	0	0	0	0	0	0	0	0	0	0	0	0	0	0	0	0	0	0	0	0	0	0	0	0	0	0	0	0	0	0	0	0	0	0	0	0	0	0	0	0	0	0	0	0	0	0	0	0	0
g__Coprobacter	0	0	0	0	0	0.000291206	0	0	0	0	0	0	0	0	0	0	0	0	0	0	0	0	0	0	0	0	0	0	0	0	0	0	0	0	0	0	0	0	0	0	0	0	0	0	0	0	0	0	0
g__Coprococcus_A_121497	0	0.000241488	0	0	0.00401284	0.00378567	0.000320513	0	0.00136893	0.000289771	0.000888626	0.000606061	0.000863558	0	0	0.00554187	0.000512164	0	0	0.000760456	0	0	0	0	0.000516662	0	0	0	0	0	0	0.00250391	0.00638507	0	0	0	0	0	0	0	0	0	0.00283849	0.00648907	0	0	0.00108186	0	0
g__Copromonas	0	0	0	0	0.000267523	0	0	0	0	0	0	0	0	0	0	0	0	0	0	0	0	0	0	0	0	0	0	0	0	0	0	0	0	0	0	0	0	0	0	0	0	0	0.000283849	0	0	0	0	0	0
g__Copromorpha	0	0	0	0	0	0	0	0	0	0	0	0	0	0	0	0	0	0	0	0	0	0	0	0	0	0	0	0	0	0	0	0	0	0	0	0	0	0	0	0	0	0	0.000283849	0.00034153	0	0	0	0	0
g__Corticibacterium	0	0	0	0	0.000267523	0	0	0	0	0	0	0	0	0	0	0	0	0	0	0	0	0	0	0	0	0	0	0	0	0	0	0	0	0	0	0	0	0	0	0	0	0	0	0	0	0	0	0	0
g__Corynebacterium	0.00458265	0.00217339	0.00934844	0.0395634	0.0211343	0.0104834	0.00705128	0.0076746	0.00821355	0.010142	0.0950829	0.03	0.0333909	0.0042324	0.00277778	0.00646552	0.00614597	0.0249743	0.00336574	0.0102662	0.0313589	0.0071116	0.00956234	0.00353982	0.00206665	0.00137703	0.00652316	0.00220913	0.00453286	0	0.000350263	0.00500782	0	0	0.0077187	0	0.000233318	0.00568329	0.00303951	0	0.0279361	0.00223992	0.00397389	0.0034153	0.00442968	0.000957167	0.00613054	0.0293333	0.1119
g__Craurococcus	0	0	0	0	0	0	0	0	0	0	0	0	0	0	0	0	0	0	0	0	0	0	0	0	0	0	0	0	0	0	0	0	0	0	0	0	0	0	0	0	0	0	0	0	0	0	0	0	0
g__Croceibacterium_484881	0	0	0	0	0	0	0	0	0	0	0	0	0	0	0	0	0	0	0	0	0.000696864	0	0	0	0	0	0	0	0	0	0	0	0	0	0	0	0	0	0	0	0	0	0	0	0	0	0	0	0
g__Cryptobacteroides	0	0	0	0	0	0	0.000641026	0	0	0	0	0	0	0	0	0	0	0	0	0	0	0	0	0	0	0	0	0	0	0	0	0	0	0	0	0	0	0	0	0	0	0	0	0	0	0	0	0	0
g__Cupidesulfovibrio	0	0	0	0	0	0	0	0	0	0	0	0	0	0	0	0	0	0	0	0	0	0	0	0	0	0	0	0	0	0	0	0	0	0	0	0	0	0	0	0	0	0	0	0	0	0	0	0	0
g__Cupriavidus	0	0	0	0	0	0	0	0	0	0	0	0	0	0	0	0	0	0	0	0	0	0	0	0	0	0	0	0	0	0	0	0	0	0	0	0	0	0	0	0	0	0	0	0	0	0	0	0	0
g__Curtobacterium	0	0	0	0	0.00133761	0	0	0	0	0	0.000888626	0.000606061	0	0	0.00388889	0	0	0	0	0	0	0	0.000735565	0.000442478	0	0	0	0.00294551	0	0	0	0	0	0	0	0	0	0	0	0	0	0	0	0	0	0	0	0	0
g__Cutibacterium	0	0	0.000283286	0.000272851	0.000267523	0.000291206	0	0	0	0	0.000296209	0.00121212	0	0.000384763	0.00277778	0.000615764	0.000256082	0.000257467	0.00411369	0	0.00174216	0	0.000735565	0.000884956	0	0	0.000652316	0	0	0	0.000350263	0	0	0	0	0	0	0	0	0	0	0.00024888	0.000283849	0	0	0	0.000721241	0	0
g__Cytobacillus_298193	0	0	0	0	0	0	0	0	0	0	0	0	0	0	0	0	0	0	0	0	0	0	0	0	0	0	0	0	0.000251826	0	0.00350263	0	0	0	0	0	0	0	0	0	0	0	0	0.00034153	0	0	0	0	0
g__DSSA01	0	0	0	0	0	0	0	0	0	0	0	0	0	0	0	0	0	0	0	0	0	0	0	0	0	0	0	0	0	0	0	0	0	0	0	0	0	0	0	0	0	0	0	0	0	0	0	0	0
g__Defluviicoccus_A	0	0	0	0	0	0	0	0	0	0	0	0	0	0	0	0	0	0	0	0	0	0	0	0	0	0	0	0	0	0	0	0	0	0	0	0	0	0	0	0	0	0	0	0	0	0	0	0	0
g__Deinococcus_B	0	0	0.001983	0.00136426	0	0.00262085	0.000320513	0	0.00136893	0.00318748	0.000296209	0.000606061	0.000863558	0.00346287	0	0	0	0.0015448	0	0	0.000348432	0.00218818	0	0	0	0	0	0	0	0	0.00105079	0	0	0	0	0	0	0	0	0	0.00142531	0.00696864	0.000283849	0.00034153	0.00036914	0	0.00036062	0.001	0
g__Dermabacter	0	0	0	0.000818554	0	0	0	0	0	0	0	0	0	0	0	0	0	0	0	0	0	0	0	0	0	0	0	0	0	0	0	0	0	0	0	0	0	0	0	0	0	0	0	0	0	0	0	0	0
g__Dermacoccus	0	0	0	0	0	0	0	0	0	0	0	0	0	0	0	0	0	0	0.00186986	0	0	0	0	0.000442478	0	0	0	0	0	0	0	0	0	0	0	0	0	0	0	0	0	0	0.000283849	0.00034153	0.00036914	0	0	0	0
g__Desulfofalx	0	0	0	0	0	0	0	0	0	0	0	0	0	0	0	0	0	0	0	0	0	0	0	0	0	0	0	0	0	0	0	0	0	0	0	0	0	0	0	0	0	0	0	0	0	0	0	0	0
g__Desulfovibrio_R_446353	0	0	0	0	0	0	0	0	0	0	0	0	0	0	0	0	0	0	0	0	0	0	0	0	0	0	0	0	0	0	0	0	0	0	0	0	0	0	0	0	0	0	0	0	0	0	0	0	0
g__Devosia_A_502124	0	0.000241488	0	0	0	0	0	0	0	0	0	0	0	0	0	0	0	0	0	0	0	0	0	0	0	0	0	0	0	0	0	0	0	0	0	0	0	0	0	0	0	0	0	0	0	0	0	0	0
g__Dialister	0	0	0	0	0.00160514	0	0	0	0	0	0	0	0	0	0	0.000307882	0	0	0	0	0	0	0	0	0	0	0	0	0	0	0	0	0	0	0	0	0	0	0	0	0	0	0.00170309	0	0	0	0	0	0
g__Diaphorobacter_A_589305	0	0	0	0	0	0	0	0	0	0	0	0	0	0	0	0	0	0	0	0	0	0	0	0	0	0	0	0	0	0	0	0	0	0	0	0	0	0	0	0	0	0	0	0	0	0	0	0	0
g__Dietzia	0	0	0	0.000545703	0.000267523	0	0	0	0	0	0.000592417	0.000606061	0.000287853	0	0	0	0.000256082	0	0	0	0	0	0	0	0	0	0	0	0	0	0	0	0	0	0	0	0	0	0	0	0.00171038	0	0	0	0	0	0	0.000333333	0
g__Dokdonella_A	0	0.000241488	0	0	0	0	0	0	0	0	0	0	0	0	0	0	0	0	0	0	0	0	0	0	0	0	0	0	0	0	0	0	0	0	0	0	0	0	0	0	0	0	0	0	0	0	0	0	0
g__Dolosigranulum	0	0	0	0.000272851	0.00107009	0	0	0	0	0	0	0	0	0	0	0	0	0	0	0	0	0	0	0	0	0	0	0	0	0	0	0	0	0	0	0	0	0	0	0	0	0	0	0	0	0	0	0	0
g__Dorea_A	0	0	0	0	0.000535045	0	0	0	0	0	0	0	0	0	0	0	0	0	0	0	0	0	0	0	0	0	0	0	0	0	0	0.00156495	0	0	0	0	0	0	0	0	0	0	0	0	0	0	0	0	0
g__Duncaniella	0	0	0	0	0	0	0	0	0	0	0	0	0	0	0	0.000615764	0	0	0	0	0	0	0	0	0	0	0	0	0	0	0	0	0	0	0	0	0	0	0	0	0	0	0	0.00102459	0	0	0	0	0
g__Dysgonomonas	0	0.000241488	0	0	0	0	0	0	0	0	0	0	0	0	0	0	0	0	0	0	0	0	0	0	0	0	0	0	0	0	0	0	0	0	0	0	0	0	0	0	0	0	0	0	0.00036914	0	0	0	0
g__Dysosmobacter	0.000981997	0	0	0.000272851	0.000267523	0.000291206	0.000320513	0	0.00102669	0	0.000888626	0	0	0	0	0.000923645	0	0	0	0	0	0	0.000367782	0	0	0	0	0	0	0	0.00105079	0.000625978	0	0	0	0	0	0	0	0	0.00114025	0	0.00170309	0.00068306	0	0	0.00036062	0	0
g__ELB16-189	0	0	0	0	0	0	0	0	0	0	0	0	0	0	0	0	0	0	0	0	0.000348432	0	0	0	0	0	0	0	0	0	0	0	0	0	0	0	0	0	0	0	0	0	0	0	0	0	0	0	0
g__Edaphocola	0	0	0	0	0	0	0	0	0	0	0	0	0	0	0	0	0	0	0	0	0	0	0	0	0	0	0	0	0	0	0	0	0	0	0	0	0	0	0	0	0	0	0	0	0	0	0	0	0
g__Eggerthella	0	0	0	0	0	0	0	0	0	0	0	0	0	0	0	0	0	0	0	0	0	0	0	0	0	0	0	0	0	0	0	0	0	0	0	0	0	0	0	0	0	0	0	0	0	0	0	0	0
g__Eikenella_561468	0	0	0	0	0	0	0	0	0	0	0	0	0	0	0	0	0	0	0	0	0	0	0	0	0	0	0	0	0	0	0	0	0	0	0	0	0	0	0	0	0	0	0	0	0	0	0	0	0
g__Eisenbergiella	0	0	0	0	0.000267523	0	0	0	0	0	0	0	0.000863558	0	0	0	0	0	0	0.000380228	0	0	0	0	0	0.00165244	0	0	0	0	0	0	0	0	0	0	0	0	0	0	0	0	0.000567698	0	0	0	0	0	0
g__Elizabethkingia	0	0.114707	0.0082153	0.00245566	0.00321027	0.085032	0.00641026	0.085188	0.00684463	0.0988119	0.00977488	0.00818182	0.00748417	0.0338592	0	0.0120074	0.00102433	0.106076	0.0160808	0.0148289	0.00452962	0.00437637	0.00588452	0.0079646	0.00284164	0.0044065	0	0.000245459	0.00226643	0.0119494	0.000700525	0.0406886	0.000982318	0.00998296	0.186964	0.321595	0.193187	0.40868	0.0222118	0.543811	0.004561	0.0452962	0.00567698	0	0.0103359	0.00119646	0.00649116	0.001	0.0158891
g__Empedobacter_790298	0	0	0	0.000818554	0	0	0.000320513	0	0.000342231	0	0	0.000909091	0.000863558	0	0	0	0	0	0	0	0.000348432	0	0	0	0	0	0	0	0	0	0	0	0	0	0	0	0	0	0	0	0.00114025	0	0	0	0	0	0	0.000333333	0.00540906
g__Endobacter	0	0	0	0	0	0	0	0	0	0	0	0	0	0	0	0	0	0	0.00112191	0	0	0	0	0	0	0	0	0	0	0	0	0	0	0	0	0	0	0	0	0	0	0	0	0	0	0	0	0	0
g__Enteractinococcus	0	0	0	0	0	0	0	0	0	0	0	0	0	0	0	0	0	0	0	0	0	0	0	0	0	0	0	0	0	0	0	0	0	0	0	0	0	0	0	0	0	0	0	0	0	0	0	0	0
g__Enterenecus	0	0	0	0	0	0	0	0	0	0	0	0	0	0	0	0	0	0	0	0	0	0	0	0	0	0	0	0	0	0	0	0	0	0	0	0	0	0	0	0	0	0	0	0.00102459	0	0	0	0	0
g__Enterobacter_B_713587	0	0	0	0	0	0	0	0	0	0	0	0	0	0	0	0	0	0	0	0	0	0	0	0	0	0	0	0	0	0	0	0	0	0	0	0	0	0	0	0	0	0	0	0	0	0	0	0	0
g__Enterocloster	0.00261866	0.000482975	0	0.00109141	0.000535045	0.00116482	0.000961538	0.00076746	0.000684463	0	0.00207346	0.00121212	0.00172712	0.00115429	0	0.000923645	0	0	0.00112191	0	0	0	0.000735565	0.00176991	0	0.000550812	0	0	0	0	0.000700525	0	0.000982318	0	0	0	0	0	0	0	0.00114025	0.00049776	0.000851547	0.00239071	0.00406054	0	0.00432744	0.001	0
g__Enterococcus_A	0	0.00845206	0	0	0	0.0174723	0	0	0	0.00521588	0	0	0	0	0	0	0	0	0	0	0	0	0	0	0	0	0	0	0	0	0	0	0	0	0	0	0	0	0	0	0	0	0	0	0	0	0	0	0
g__Enterococcus_B	0.00327332	0.00241488	0.0603399	0.0177353	0.00909577	0.00378567	0.00160256	0.00051164	0.0157426	0.00115908	0.0100711	0.00878788	0.0106505	0.00153905	0	0.0101601	0.00102433	0.000514933	0	0.00494297	0.00731707	0.000547046	0.00257448	0.00221239	0.00542495	0.0179014	0.0384866	0.00981836	0.00478469	0.000468604	0.0241681	0.0816901	0	0.00243487	0	0.00326493	0	0.000516662	0.000935235	0.0132128	0.0461802	0.00447984	0.0289526	0.0153689	0.00996678	0.00143575	0.00613054	0.0236667	0.0118323
g__Enterococcus_E	0	0	0.000849858	0	0	0	0	0	0	0	0	0	0	0	0	0	0	0	0	0	0	0	0	0	0	0.000275406	0	0	0	0	0	0	0	0	0	0	0	0	0	0	0	0	0	0	0	0	0	0	0
g__Enterococcus_H_360604	0.0170213	0.0661676	0.0322946	0.0100955	0.00615302	0.00407688	0.00160256	0.00102328	0.0065024	0.00289771	0.0192536	0.00333333	0.00287853	0.000384763	0	0.000923645	0.000768246	0.000514933	0.000373972	0.00114068	0.000696864	0.00164114	0.000367782	0.00221239	0.00981658	0.0121179	0.195042	0.817133	0.00478469	0.00257732	0.00245184	0.11518	0.00294695	0.00316533	0	0.000466418	0.000933271	0.000516662	0.0444237	0.00115902	0.0116876	0.0838726	0.00879932	0.00068306	0.00812108	0.00167504	0.00649116	0.005	0.00338066
g__Enterovirga	0	0	0	0	0	0	0	0	0	0	0	0	0	0	0	0	0	0	0	0	0	0	0	0	0	0	0	0	0	0	0	0	0	0	0	0	0	0	0	0	0	0	0	0	0	0	0.0018031	0	0
g__Epilithonimonas_794764	0	0	0	0	0	0	0	0	0	0	0	0	0	0	0	0	0	0	0	0	0	0	0	0	0	0	0	0	0	0	0	0	0	0	0	0	0	0	0	0	0	0	0	0	0	0	0	0	0
g__Eremococcus	0	0	0	0	0	0	0	0	0	0	0	0	0	0	0	0	0	0	0	0	0	0	0	0	0	0	0	0	0	0	0	0	0	0	0	0	0	0	0	0	0	0	0	0	0	0	0	0.000333333	0
g__Erysipelatoclostridium	0	0	0	0	0	0	0	0	0	0	0	0	0	0	0	0	0	0	0	0	0	0	0	0	0	0	0	0	0	0	0	0	0	0	0	0	0	0	0	0	0	0	0.000283849	0.00034153	0	0	0	0	0
g__Erysipelothrix	0	0	0	0	0	0	0.000320513	0	0	0	0	0	0	0	0	0	0	0	0.00373972	0	0	0	0	0	0	0	0	0	0	0	0	0	0	0	0	0	0	0	0	0	0	0	0	0	0	0	0	0	0
g__Escherichia_710834	0	0	0	0	0	0	0	0	0	0	0	0	0	0	0	0	0	0	0	0	0	0	0	0	0	0	0.00456621	0	0	0	0	0	0	0	0	0	0	0	0	0	0	0	0	0	0	0	0	0	0
g__Eubacterium_F	0	0	0	0	0	0	0	0	0	0	0	0	0	0	0	0	0	0	0	0	0	0	0	0	0	0	0	0	0	0	0	0	0	0	0	0	0	0	0	0	0.000285063	0	0	0	0	0	0	0	0
g__Eubacterium_G	0	0	0	0	0.00802568	0	0	0	0.00136893	0.000289771	0.000296209	0	0	0	0	0.0132389	0.000256082	0	0	0	0	0.000273523	0	0	0	0	0	0	0	0	0	0.00594679	0	0	0	0	0	0	0	0	0.000855188	0	0.00425773	0	0	0	0.000721241	0.000333333	0
g__Eubacterium_M	0	0	0	0	0	0	0	0	0	0	0	0	0	0	0	0	0	0	0	0	0	0	0	0	0	0	0	0	0	0	0	0	0	0	0	0	0	0	0	0	0	0	0	0	0	0	0	0	0
g__Eubacterium_O_258270	0	0	0	0.00163711	0	0	0	0	0.000342231	0	0	0.000606061	0.000287853	0	0	0	0.000256082	0	0	0.000760456	0	0	0	0	0	0.000826219	0	0	0	0	0	0	0	0	0	0	0	0	0	0	0.00142531	0	0	0.00034153	0.00036914	0	0.00036062	0.000666667	0
g__Eubacterium_Q	0	0	0	0	0	0	0	0	0	0	0	0	0	0.000769527	0	0	0	0	0	0	0	0	0	0	0	0	0	0	0	0	0	0	0	0	0	0	0	0	0	0	0	0	0	0	0	0	0	0	0
g__Eubacterium_R	0	0	0	0	0.00160514	0	0	0	0	0.000289771	0	0.00030303	0	0	0	0.00184729	0.000256082	0	0	0	0	0	0.000735565	0	0	0	0	0	0	0	0	0	0	0	0	0	0	0	0	0	0	0	0.00141924	0.00102459	0	0	0	0	0
g__Evtepia	0	0	0	0	0	0	0	0	0	0	0	0	0	0	0	0.000923645	0	0	0	0.000760456	0	0	0	0	0	0	0	0	0	0	0	0	0	0	0	0	0	0	0	0	0	0	0	0	0	0	0	0	0
g__Exiguobacterium_A	0	0	0	0.000545703	0	0	0	0	0	0	0	0	0	0	0	0	0	0	0	0	0	0	0	0	0	0	0.000652316	0	0	0.00374883	0	0.0425665	0	0.00900901	0	0.00326493	0.595194	0.37148	0.00631284	0.00185443	0	0	0	0	0	0	0	0.000666667	0.00371873
g__Ezakiella	0	0	0	0	0	0	0	0	0	0	0	0	0	0	0	0	0	0	0.000747943	0	0	0	0	0	0	0	0	0	0	0	0	0	0	0	0	0	0	0	0	0	0	0	0	0	0	0	0	0	0
g__F1-60-MAGs027	0	0	0	0	0	0	0	0	0	0	0	0	0	0	0	0	0	0	0	0	0	0	0	0	0	0	0	0	0	0	0	0	0	0	0	0	0	0	0	0	0	0	0	0	0	0	0	0	0
g__F23-D06	0	0	0	0	0	0	0.000320513	0	0	0	0	0	0	0	0	0	0	0	0	0	0	0	0	0	0	0	0	0	0	0	0	0	0	0	0	0	0	0	0	0	0	0	0	0	0	0	0	0	0
g__FEB-22	0	0	0	0	0	0	0	0	0	0	0	0	0	0	0	0	0	0	0	0	0	0	0	0	0	0	0	0	0	0	0	0	0	0	0	0	0	0	0	0	0	0	0	0.00068306	0	0	0	0	0
g__Facklamia_A_322620	0	0	0	0	0	0	0	0	0	0	0	0.00030303	0	0	0	0	0	0	0	0	0	0	0	0	0	0	0	0	0	0	0	0	0	0	0	0	0	0	0	0	0	0	0	0	0	0	0	0	0
g__Faecalibacillus	0	0	0	0	0	0	0	0	0	0	0	0	0	0	0	0	0	0	0	0	0	0	0	0	0	0	0	0	0	0	0	0	0	0	0	0	0	0	0	0	0	0	0	0	0	0	0	0	0
g__Faecalibacterium	0.00425532	0.000241488	0.00169972	0.00491132	0.0101659	0.00553291	0.00320513	0.00102328	0.00581793	0.000869313	0.00266588	0.00909091	0.00374208	0.00615621	0	0.00769704	0.00102433	0.0007724	0.0186986	0.00570342	0.00418118	0.00273523	0.00331004	0.00353982	0.00103332	0.00110162	0	0.000490918	0.000503651	0	0.00245184	0.00406886	0.00147348	0	0	0	0	0	0	0	0.00655644	0.00049776	0.00539313	0.00648907	0.00258398	0	0.00252434	0.004	0
g__Faecalimonas	0	0	0	0	0	0	0	0	0	0	0	0	0	0	0	0	0	0	0	0	0	0	0	0	0	0	0	0	0	0	0	0	0	0	0	0	0	0	0	0	0	0	0	0	0	0	0	0	0
g__Faecalitalea	0	0	0	0	0	0	0	0	0	0	0	0	0	0	0	0.000615764	0	0	0	0	0	0	0	0	0	0	0	0	0	0	0	0	0	0	0	0	0	0	0	0	0	0	0.000283849	0	0	0	0	0	0
g__Faecousia	0	0	0	0	0	0	0	0	0.000342231	0	0.000296209	0	0.000287853	0	0	0	0	0	0	0.000380228	0	0	0.000367782	0	0	0	0	0	0	0	0.000350263	0	0	0	0	0	0	0	0	0	0	0	0.0011354	0.00170765	0	0	0	0.000333333	0
g__Fannyhessea	0	0	0	0	0	0	0	0	0	0	0	0	0	0	0	0	0	0	0	0	0	0	0	0	0	0	0	0	0	0	0	0	0	0	0	0	0	0	0	0	0	0	0	0	0	0	0	0	0
g__Fenollaria	0	0	0	0.000272851	0	0	0	0	0	0	0	0.00030303	0	0	0	0	0	0	0.00448766	0	0.000348432	0	0	0	0	0	0	0	0	0	0	0	0	0	0	0	0	0	0	0	0.000855188	0	0	0.00034153	0	0	0	0.000333333	0
g__Fibrella	0	0	0	0	0	0	0	0	0	0	0.000592417	0	0	0	0	0	0	0	0	0	0	0	0	0	0	0	0	0	0	0	0	0	0	0	0	0	0	0	0	0	0	0	0	0	0	0	0	0	0
g__Fibrobacter	0	0	0	0	0	0	0	0	0	0	0	0	0	0	0	0	0	0	0	0	0	0	0	0	0	0	0	0	0	0	0	0	0	0	0	0	0	0	0	0	0	0	0	0	0	0	0	0	0
g__Filifactor	0	0	0	0	0	0	0	0	0	0	0	0	0	0	0	0	0	0	0	0	0	0	0	0	0	0	0	0	0	0	0	0	0	0	0	0	0	0	0	0	0	0	0	0	0	0	0	0	0
g__Fimbriiglobus	0	0	0	0	0	0	0	0	0	0	0	0.000909091	0	0.000384763	0	0	0	0	0	0	0	0	0	0	0	0.000826219	0	0	0	0	0	0	0	0	0	0	0	0	0	0	0	0	0	0	0.00036914	0	0.000721241	0.000333333	0
g__Fimbriimonas	0	0	0	0	0	0	0	0	0	0	0	0	0	0	0	0	0	0	0	0	0	0	0	0	0	0	0	0	0	0	0	0	0	0	0	0	0	0	0	0	0	0	0	0	0	0	0	0	0
g__Fimenecus	0	0	0	0	0	0	0	0	0	0	0	0	0	0	0	0.000307882	0	0	0	0	0	0	0	0	0	0	0	0	0	0	0	0	0	0	0	0	0	0	0	0	0	0	0	0	0	0	0	0	0
g__Fimivivens	0	0	0	0	0	0	0	0	0	0	0	0	0	0	0	0	0	0	0	0	0	0	0	0	0	0	0	0	0	0	0	0	0	0	0	0	0	0	0	0	0	0	0	0	0	0	0	0	0
g__Finegoldia	0	0	0	0.000818554	0.00107009	0	0	0.00051164	0	0	0.000296209	0.00151515	0.00115141	0	0	0	0	0	0	0.000760456	0.000696864	0	0	0	0	0	0.00326158	0	0	0	0	0	0	0	0	0	0	0	0	0	0.00199544	0	0.000283849	0	0.00036914	0	0.000721241	0.00133333	0
g__Flavihumibacter	0	0	0	0	0	0	0	0	0	0	0	0	0	0	0	0	0	0	0	0	0	0	0	0	0	0	0	0	0	0	0	0	0	0	0	0	0	0	0	0	0	0	0	0	0	0	0	0.000333333	0
g__Flavobacterium	0	0.00096595	0	0.00136426	0.00107009	0.000291206	0	0	0.000342231	0.000289771	0	0.00151515	0	0	0	0	0.000256082	0	0	0	0.00209059	0	0.00110335	0	0.000258331	0	0	0	0.000251826	0	0	0	0	0	0	0	0	0	0	0	0.000855188	0	0.000283849	0	0	0	0	0.00133333	0.00371873
g__Flavonifractor	0	0	0	0	0	0	0	0	0	0	0	0	0	0	0	0	0	0	0	0	0	0	0	0	0	0	0	0	0	0	0	0	0	0	0	0	0	0	0	0	0	0	0	0	0	0	0	0	0
g__Fluviicola	0	0	0	0	0	0	0	0	0	0	0	0	0	0	0	0	0	0	0	0	0	0	0	0	0	0	0	0	0	0	0	0	0	0	0	0	0	0	0	0	0	0	0	0	0	0	0	0	0
g__Foetidibacter	0	0	0	0	0	0	0	0	0	0	0	0	0	0	0	0	0	0	0	0	0	0	0	0	0	0	0	0	0	0	0	0	0	0	0	0	0	0	0	0	0	0	0	0	0	0	0	0	0
g__Fontibacter	0	0	0	0	0	0	0	0	0	0	0	0.00030303	0	0	0	0	0	0	0	0	0	0	0	0	0	0	0	0	0	0	0	0	0	0	0	0	0	0	0	0	0	0	0	0	0	0	0	0	0
g__Fontimonas	0	0	0	0	0	0	0	0	0	0	0	0	0	0	0	0	0	0	0	0	0	0	0	0	0	0	0	0	0	0	0	0	0	0	0	0	0	0	0	0	0	0	0	0	0	0	0	0	0
g__Fournierella	0	0	0	0	0	0	0.000320513	0	0	0	0	0	0	0	0	0	0	0	0	0	0	0	0	0	0	0	0	0	0	0	0	0	0	0	0	0	0	0	0	0	0	0	0	0	0	0	0	0	0
g__Fructilactobacillus	0	0	0	0.000272851	0.000267523	0	0	0	0	0	0	0.000909091	0	0	0	0	0	0	0	0	0	0	0	0	0	0	0	0	0	0	0	0	0	0	0	0	0	0	0	0	0.000855188	0	0	0	0	0	0	0	0
g__Fuscovulum	0	0	0.000849858	0.00136426	0.000802568	0.00116482	0.00128205	0	0.000684463	0.000289771	0.000592417	0.00242424	0.00316638	0.000769527	0.00777778	0.000307882	0	0	0	0	0.000696864	0.000273523	0.00294226	0.00132743	0	0	0.000652316	0	0	0	0.00175131	0.00187793	0	0	0	0	0	0	0	0	0.000570125	0.00049776	0	0.00443989	0.00295312	0	0.00144248	0.002	0
g__Fusicatenibacter	0	0	0	0	0.00187266	0	0	0	0	0	0	0.00121212	0	0	0	0.00215517	0	0	0	0	0	0	0	0	0	0	0	0	0	0	0	0	0	0	0	0	0	0	0	0	0.000855188	0	0.00141924	0	0	0	0	0.000666667	0
g__Fusobacterium_A	0	0	0	0	0	0	0	0	0	0	0	0	0	0	0	0	0	0	0	0	0	0	0	0	0	0	0	0	0	0	0	0	0	0	0	0	0	0	0	0	0	0	0	0	0	0	0	0	0
g__Fusobacterium_C	0	0	0.000283286	0.000272851	0	0	0	0	0	0	0	0	0	0	0	0	0	0	0	0	0	0	0	0	0	0	0	0	0	0	0	0	0	0	0	0	0	0	0	0	0	0	0	0	0	0	0	0.001	0.000338066
g__GCA-2699585	0	0	0	0	0	0	0	0	0	0	0	0	0	0	0	0	0	0	0	0	0	0	0	0	0	0	0	0	0	0	0.000350263	0	0	0	0	0	0	0	0	0	0	0	0	0.00068306	0	0	0	0	0
g__GCA-2770975	0	0.000241488	0	0.000545703	0	0	0	0	0	0.000579542	0	0	0	0.000769527	0	0	0	0	0	0	0	0	0	0	0	0	0	0	0	0	0	0	0	0	0	0	0	0	0	0	0.000285063	0	0	0	0	0	0	0	0
g__GWA2-66-18	0	0	0	0	0	0	0	0	0	0	0	0	0	0	0	0	0	0	0	0	0	0	0	0	0	0	0	0	0	0	0	0	0	0	0	0	0	0	0	0	0	0	0	0	0	0	0	0	0
g__GWC2-73-18	0	0	0	0	0	0	0	0	0	0	0	0	0	0	0	0	0	0	0	0	0	0	0	0	0	0	0	0	0	0	0	0	0	0	0	0	0	0	0	0	0	0	0	0	0	0	0	0	0
g__Ga0074137	0	0	0	0	0	0	0	0	0	0	0	0	0	0	0	0	0	0	0	0	0	0	0	0	0	0	0	0	0	0	0	0	0	0	0	0	0	0	0	0	0	0	0	0	0	0	0	0	0
g__Galbibacter_B	0	0	0	0	0	0	0	0	0	0	0	0	0	0	0	0	0.000256082	0	0	0	0.000348432	0	0	0	0	0	0	0	0	0	0	0	0	0	0	0	0	0	0	0	0	0	0	0	0	0	0	0	0
g__Gallicola	0	0	0	0	0	0	0	0	0	0	0	0	0	0	0	0	0	0	0	0	0	0	0	0	0	0	0	0	0	0	0	0	0	0	0	0	0	0	0	0	0	0	0	0	0	0	0	0	0
g__Gemella	0	0	0.000849858	0.000818554	0	0	0	0	0	0	0	0	0.000287853	0	0	0	0	0	0	0	0	0	0	0	0	0	0	0	0	0	0	0	0	0	0	0	0	0	0	0	0.00142531	0	0	0	0	0	0.00036062	0	0
g__Gemmata	0	0	0	0	0	0	0	0	0	0	0	0	0	0	0	0	0	0	0	0	0	0	0	0	0	0	0	0	0	0	0.000350263	0	0	0	0	0	0	0	0	0	0	0	0	0	0	0	0.00108186	0	0
g__Gemmiger_A_73129	0	0	0	0	0.00267523	0	0	0	0	0	0	0	0.000863558	0	0	0.0033867	0	0	0	0	0	0	0	0	0	0	0	0	0	0	0	0	0	0	0	0	0	0	0	0	0	0	0.00198694	0.00068306	0	0	0	0.000333333	0
g__Geobacillus	0	0	0.000283286	0.00163711	0	0.000582411	0.000641026	0	0.00171116	0.000289771	0.00296209	0.00363636	0.00201497	0.00577145	0	0.00184729	0	0.000514933	0.000747943	0.0026616	0.00243902	0.00109409	0.00698786	0	0	0	0.00195695	0	0.000755477	0	0	0	0.00491159	0	0.0137221	0	0	0	0	0	0.000570125	0	0	0.0034153	0.00516796	0	0.0018031	0.00166667	0.00169033
g__Geodermatophilus_A	0	0	0	0	0	0	0	0	0	0	0	0	0.000575705	0	0	0	0	0	0	0	0	0	0	0	0	0	0	0	0	0	0	0	0	0	0	0	0	0	0	0	0	0	0	0	0	0	0	0	0
g__Geomicrobium_A_360701	0	0	0	0	0	0	0	0	0	0	0	0	0	0	0	0	0	0	0	0	0	0	0	0	0	0	0	0	0	0	0	0	0	0	0	0	0	0	0	0	0	0	0.000567698	0	0	0	0	0	0
g__Gluconobacter_C	0	0	0	0	0	0	0	0	0	0	0	0	0	0	0	0	0	0	0	0	0	0	0	0	0	0	0	0	0	0	0	0	0	0	0	0	0	0	0	0	0	0	0	0	0	0	0	0	0
g__Glutamicibacter	0	0	0	0	0	0	0	0	0	0	0	0	0	0	0.00333333	0	0	0	0	0	0	0	0	0	0	0	0	0	0	0	0	0	0	0	0	0	0	0	0	0	0	0	0	0	0	0	0	0	0
g__Gordonia_B_376796	0	0.000241488	0	0	0	0	0	0	0	0	0	0	0	0	0	0	0	0	0	0	0	0	0.00110335	0	0	0	0	0	0	0	0	0	0	0	0	0	0	0	0	0	0	0	0.000567698	0	0	0	0	0	0
g__Gordonibacter	0	0	0	0	0	0	0	0	0	0	0	0	0	0	0	0.000307882	0	0	0	0	0	0	0	0	0	0	0	0	0	0	0	0	0	0	0	0	0	0	0	0	0	0	0	0	0	0	0.00036062	0	0
g__Gracilibacillus	0	0	0	0	0	0	0	0	0	0	0	0	0	0	0	0	0	0	0	0	0	0	0	0	0	0.000275406	0	0	0	0	0	0	0	0	0	0	0	0	0	0	0	0	0	0	0	0	0	0	0
g__Granulicatella	0	0	0.00169972	0	0	0	0	0	0	0	0	0	0.000575705	0	0	0	0	0	0	0	0	0	0	0	0	0	0	0	0	0	0	0	0	0	0	0	0	0	0	0	0.000570125	0	0.000851547	0	0	0	0	0.001	0
g__Gulosibacter	0	0	0	0	0	0	0	0	0	0	0	0	0	0	0	0	0	0	0	0	0	0	0	0	0	0	0	0	0	0	0	0	0	0	0	0	0	0	0	0	0	0	0	0	0	0	0	0	0
g__HOT-345	0	0	0	0	0	0	0	0	0	0	0	0	0	0	0	0	0	0	0	0	0	0	0	0	0	0	0	0	0	0	0	0	0	0	0	0	0	0	0	0	0	0	0	0	0	0	0	0	0
g__HRBIN30	0	0	0	0	0	0	0	0	0	0	0	0	0	0	0	0	0	0	0	0	0	0	0	0	0	0	0	0	0	0	0	0	0	0	0	0	0	0	0	0	0	0	0	0	0	0	0	0	0
g__HRBIN40	0	0	0	0	0	0	0	0	0	0	0	0	0	0	0	0	0	0	0	0	0	0	0	0	0	0	0	0	0	0	0	0	0	0	0	0	0	0	0	0	0	0	0	0	0	0	0	0.000666667	0
g__Haematomicrobium	0	0	0	0	0	0	0	0	0	0	0.000296209	0	0	0	0	0	0	0	0	0	0	0	0	0	0	0	0	0	0	0	0	0	0	0	0	0	0	0	0	0	0	0	0	0.00034153	0.00036914	0	0	0	0
g__Haematospirillum	0	0	0	0	0	0	0	0	0	0	0	0	0	0	0	0	0	0	0	0	0	0	0	0	0	0	0	0	0	0	0	0	0	0	0	0	0	0	0	0	0	0	0	0	0	0	0	0	0
g__Haemophilus_D_735815	0	0	0.000849858	0	0.000802568	0	0.00160256	0.00025582	0.000342231	0.000289771	0.000296209	0.000909091	0.000863558	0	0	0.00123153	0.000256082	0	0.000373972	0.000380228	0.000696864	0	0.000367782	0	0	0	0.000652316	0	0	0	0	0	0.000982318	0	0	0	0	0	0	0	0.000570125	0.00024888	0.000283849	0	0.00073828	0.000239292	0.00108186	0.000333333	0
g__Haemophilus_D_736121	0	0	0	0	0	0	0	0	0	0	0	0	0	0	0	0	0	0	0	0	0	0	0	0	0	0	0	0	0	0	0	0	0	0	0	0	0	0	0	0	0	0	0	0	0	0	0	0	0
g__Haliangium_463188	0	0	0	0	0	0	0	0	0	0	0	0	0	0	0	0	0	0	0	0	0	0	0	0	0	0	0	0	0	0	0	0	0	0	0	0	0	0	0	0	0	0	0	0	0	0	0	0	0
g__Haliscomenobacter	0	0	0	0	0	0	0	0	0	0	0	0	0	0	0	0	0	0	0	0	0	0	0	0	0	0	0	0	0	0	0	0	0	0	0	0	0	0	0	0	0	0	0	0	0	0	0	0	0
g__Halomonas_C_640386	0	0	0	0	0	0	0	0	0	0	0	0	0	0	0	0	0	0	0	0	0	0	0	0	0	0	0	0	0	0	0	0	0	0	0	0	0	0	0	0	0	0	0	0	0	0	0	0	0
g__Halomonas_C_640989	0	0	0	0	0	0	0	0	0	0	0	0	0	0	0	0	0	0	0	0	0	0	0	0	0	0	0	0	0	0	0	0	0	0	0	0	0	0	0	0	0	0	0	0	0	0	0	0	0
g__Hankyongella	0	0	0	0	0	0	0	0	0	0	0.000592417	0	0	0	0	0	0	0	0	0	0	0	0.00110335	0	0	0	0	0	0	0	0	0	0	0	0	0	0	0	0	0	0	0	0	0	0.00073828	0	0.000721241	0	0
g__Haoranjiania	0	0	0	0	0	0	0	0	0	0	0	0	0	0	0	0	0	0	0	0	0	0	0	0	0	0	0	0	0	0	0	0	0	0	0	0	0	0	0	0	0	0	0	0	0	0	0	0	0
g__Harryflintia	0	0	0	0	0	0	0	0	0	0	0	0	0	0	0	0	0	0	0	0	0	0	0	0	0	0	0	0	0	0	0	0	0	0	0	0	0	0	0	0	0	0	0.000283849	0	0	0	0	0	0
g__Herbaspirillum	0	0	0	0	0	0	0	0	0	0	0	0	0	0	0	0	0	0	0.00112191	0	0	0	0	0	0	0	0	0	0	0	0	0	0	0	0	0	0	0	0	0	0	0	0	0	0	0	0	0	0
g__Heyndrickxia	0	0	0	0	0	0	0	0	0	0	0	0	0	0	0	0	0	0	0	0	0	0	0	0	0	0	0	0	0	0	0	0	0	0	0	0	0	0	0	0	0	0	0	0	0	0	0	0	0
g__Hungatella_A_127239	0	0	0	0	0	0	0	0	0	0	0	0	0	0	0	0	0	0	0.00149589	0	0	0	0	0	0	0	0	0	0	0	0	0	0	0	0	0	0	0	0	0	0	0	0	0	0	0	0	0	0
g__Hungatella_A_128155	0	0	0	0.00163711	0	0	0	0	0	0	0	0	0	0	0	0	0	0	0.00560957	0	0	0	0	0	0	0	0	0	0	0	0.000350263	0	0	0	0	0	0	0	0	0	0.000855188	0	0	0	0	0	0	0	0
g__Hydrogeniiclostridium	0	0	0	0	0.000802568	0	0	0	0	0	0	0	0	0	0	0	0	0	0	0	0	0	0	0	0	0.000550812	0	0	0	0	0	0	0	0	0	0	0	0	0	0	0.000570125	0	0	0	0.00036914	0	0	0	0
g__Hydrogenispora	0	0	0	0	0	0	0	0	0	0	0	0	0	0	0	0	0	0	0	0	0	0	0	0	0	0	0	0	0	0	0	0	0	0	0	0	0	0	0	0	0	0	0	0	0	0	0	0	0
g__Hydrogenophaga_590395	0	0	0	0	0	0	0	0	0	0	0	0	0	0	0	0	0	0	0	0	0	0	0	0	0	0	0	0	0	0	0	0	0	0	0	0	0	0	0	0	0	0	0	0	0	0	0	0	0.0010142
g__Hydrotalea	0	0.000482975	0	0	0.000802568	0	0	0	0.000342231	0.000869313	0.00148104	0.00030303	0.000863558	0	0.00388889	0.000923645	0.00128041	0	0	0.00152091	0.000696864	0	0.00147113	0	0	0	0	0	0	0	0.00140105	0	0	0	0	0	0	0	0	0	0	0.00024888	0	0.00409836	0.00036914	0	0.00144248	0.000666667	0
g__Hymenobacter_910554	0	0	0	0	0	0	0.00192308	0	0.000342231	0	0	0	0	0	0	0	0	0	0.000373972	0	0.000348432	0	0	0	0	0	0	0	0	0	0	0	0	0	0	0	0	0	0	0	0	0	0	0	0	0	0	0	0
g__Hyphomicrobium_A	0	0	0	0	0	0	0	0	0	0	0.000592417	0.000909091	0.000863558	0	0	0	0	0	0	0	0.0010453	0	0	0	0	0	0	0	0	0	0	0	0	0	0	0	0	0	0	0	0	0	0	0	0.00073828	0	0	0	0
g__Hyphomonas	0	0	0	0	0	0	0	0	0	0	0	0	0	0	0	0	0	0	0	0	0	0	0	0	0	0	0	0	0	0	0	0	0	0	0	0	0	0	0	0	0	0	0	0	0	0	0	0	0
g__IMCC26207	0	0	0	0	0	0	0	0	0	0	0	0	0	0	0	0	0	0	0	0	0	0	0	0	0	0	0	0	0	0	0	0	0	0	0	0	0	0	0	0	0	0	0	0	0	0	0	0	0
g__Ideonella_A_591966	0	0	0	0	0	0	0	0	0	0	0	0	0	0	0	0	0	0	0	0	0	0	0	0	0	0	0	0	0	0	0	0	0	0	0	0	0	0	0	0	0	0	0	0	0	0	0	0	0
g__Ignavigranum	0	0	0	0.00109141	0	0	0	0	0	0	0	0	0	0	0	0	0	0	0	0	0	0	0	0	0	0	0	0	0	0	0	0	0	0	0	0	0	0	0	0	0	0	0	0	0	0	0	0	0
g__Intestinibacter	0	0	0	0	0	0	0.000320513	0	0	0	0	0	0	0	0	0.000307882	0	0	0	0	0	0	0	0	0	0	0	0	0	0	0	0	0	0	0	0	0	0	0	0	0	0	0	0	0	0	0	0	0
g__Intestinimonas	0	0	0	0	0.00107009	0	0.00128205	0	0	0.000579542	0	0	0	0	0.00166667	0.00277094	0	0	0	0	0	0	0	0	0	0	0	0	0	0	0	0	0	0	0	0	0	0	0	0	0	0	0.0011354	0	0	0	0	0	0
g__JAAZOP01	0	0	0	0	0	0	0	0	0	0	0	0	0	0	0	0	0	0	0	0	0	0	0	0	0	0	0	0	0	0	0	0	0	0	0	0	0	0	0	0	0	0	0	0	0	0	0	0	0
g__JABFSM01	0	0	0	0	0	0	0	0	0	0	0	0	0	0	0	0	0	0	0	0	0	0	0	0	0	0	0	0	0	0	0	0	0	0	0	0	0	0	0	0	0	0	0	0	0	0	0	0	0
g__JC017	0.284779	0.0676165	0.410482	0.319236	0.272606	0.0562027	0.0548077	0.0780251	0.0633128	0.105766	0.244076	0.190606	0.270869	0.00884956	0.0127778	0.015702	0.0151088	0.027034	0.0848915	0.170722	0.058885	0.00218818	0.00478117	0.0699115	0.0273831	0.042688	0.0574038	0.0515464	0.0224125	0.000234302	0.0178634	0.0056338	0	0	0	0	0	0	0	0	0.200684	0.0781483	0.24411	0.0949454	0.0498339	0.015554	0.0822214	0.151333	0.0135227
g__JG1575	0	0	0	0	0	0	0	0	0	0	0	0	0	0	0	0	0	0	0	0	0	0	0	0	0	0	0	0	0	0	0	0	0	0	0	0	0	0	0	0	0	0	0	0.00034153	0	0	0	0	0
g__Janthinobacterium_571526	0	0	0	0	0	0	0	0	0	0	0	0	0	0	0	0	0	0	0	0	0	0	0	0	0	0	0	0	0	0	0	0	0	0	0	0	0	0	0	0	0	0	0	0	0	0	0	0	0
g__Jeotgalibaca	0	0	0	0	0	0	0	0	0	0	0	0	0	0	0	0	0	0	0	0	0	0	0	0	0	0	0	0	0	0	0	0	0	0	0	0	0	0	0	0	0	0	0	0	0	0	0	0	0
g__Jeotgalibacillus	0	0	0	0	0	0	0	0	0	0	0	0	0	0	0	0	0	0	0	0	0	0	0	0	0	0	0	0	0	0	0	0	0	0	0	0	0	0	0	0	0	0	0.000283849	0	0	0	0	0	0
g__Jeotgalicoccus_A_310962	0	0	0	0.00682128	0.000802568	0	0	0	0	0	0	0.000909091	0.000863558	0	0	0	0.000256082	0	0	0	0	0	0	0	0	0	0	0	0	0	0	0	0	0	0	0	0	0	0	0	0.000285063	0	0.000283849	0	0	0	0	0.001	0
g__Johnsonella	0	0	0	0	0	0	0	0	0	0	0	0	0	0	0	0	0	0	0	0	0	0	0	0	0	0	0	0	0	0	0	0	0	0	0	0	0	0	0	0	0	0	0	0	0	0	0	0	0
g__Kaistella	0.0566285	0.00917653	0.013881	0.00818554	0.0093633	0.0762959	0.0794872	0.00818624	0.054757	0.0156476	0.0195498	0.0130303	0.0112263	0.0107734	0.00333333	0.0132389	0.0084507	0.00978373	0.012715	0.0456274	0.010453	0.00273523	0.188305	0.0287611	0.00309997	0.0132195	0.110894	0.0186549	0.00402921	0.000234302	0.197898	0.00907668	0	0	0	0	0	0.00129166	0	0	0.0156784	0.0037332	0.00652853	0.00478142	0.0151347	0.00119646	0.0692391	0.0126667	0.00642326
g__Kallipyga	0	0	0	0	0	0	0	0	0	0	0	0	0	0	0	0	0	0	0	0.000380228	0	0	0	0	0	0	0	0	0	0	0	0	0	0	0	0	0	0	0	0	0	0	0	0	0	0	0	0	0
g__Kineococcus	0	0	0	0	0	0	0	0	0	0	0	0	0	0	0	0	0	0	0	0	0	0	0	0.00176991	0	0	0	0	0	0	0	0	0	0	0	0	0	0	0	0	0	0	0	0	0	0	0	0	0
g__Kineothrix	0	0	0	0	0	0	0	0	0	0	0	0	0	0	0	0	0	0	0	0.000380228	0	0	0	0	0	0	0	0	0	0	0	0	0	0	0	0	0	0	0	0	0	0	0	0.00102459	0	0	0	0	0
g__Klebsiella_724518	0.00720131	0.00096595	0.0371105	0.0234652	0.0141787	0.0349447	0.0509615	0.636736	0.0205339	0.0208635	0.0829384	0.0360606	0.0331031	0.0138515	0.0144444	0.0969828	0.0028169	0.00334706	0.000747943	0.00532319	0.0313589	0.011488	0.0143435	0.0707965	0.0123999	0.016249	0.00260926	0.00196367	0.0410476	0	0.0143608	0.085446	0.0117878	0.00073046	0	0	0	0.00103332	0	0.00301344	0.0384835	0.00223992	0.0246949	0.00034153	0.0129199	0.000717875	0.0306527	0.029	0.29378
g__Klenkia	0	0	0	0	0.00133761	0	0	0	0	0	0	0	0	0	0	0	0	0	0	0	0	0	0	0	0	0	0	0	0	0	0	0	0	0	0	0	0	0	0	0	0	0	0	0	0	0	0	0	0
g__Kocuria	0	0.00169041	0.00141643	0.00763984	0.00508293	0.00174723	0.000961538	0	0.00171116	0.000289771	0.00148104	0.0030303	0.00431779	0	0	0	0.00230474	0	0	0.00304183	0.00348432	0	0	0	0	0	0	0	0	0	0	0	0	0	0	0	0	0	0	0	0.00912201	0.00099552	0.000567698	0	0.00147656	0	0	0.00933333	0.00946586
g__Kouleothrix	0	0.000241488	0.000566572	0	0	0	0	0	0	0	0	0	0	0	0	0	0	0	0	0	0	0	0	0	0	0	0	0	0	0	0	0	0	0	0	0	0	0	0	0	0	0.00049776	0.000567698	0	0.00110742	0.000239292	0.0490444	0.000333333	0
g__Kribbella	0	0	0	0	0	0	0	0	0	0	0	0	0	0	0	0	0	0	0	0	0	0	0	0	0	0	0	0	0	0	0	0	0	0	0	0	0	0	0	0	0	0	0	0	0	0	0	0	0
g__Kushneria	0	0	0	0	0	0	0	0	0	0	0	0	0.000287853	0	0	0	0	0	0	0	0	0	0	0	0	0	0	0	0	0	0	0	0	0	0	0	0	0	0	0	0	0	0	0	0	0	0	0	0
g__Kytococcus	0	0	0	0	0	0	0	0	0	0	0	0	0	0	0	0	0	0	0	0	0	0	0	0	0	0	0	0	0	0	0	0	0	0	0	0	0	0	0	0	0	0	0	0	0	0	0	0	0
g__LD21	0	0	0	0	0	0	0	0	0	0	0	0	0	0	0	0	0	0	0	0	0	0	0	0	0	0	0	0	0	0	0	0	0	0	0	0	0	0	0	0	0	0	0	0	0	0	0	0	0
g__LDYB01	0	0	0	0	0	0	0	0	0	0	0	0	0	0	0	0	0	0	0	0	0	0	0	0	0	0	0	0	0	0	0	0	0	0	0	0	0	0	0	0	0	0	0	0	0	0	0	0	0
g__Lachnoanaerobaculum	0	0	0	0	0	0	0	0	0	0	0	0	0	0	0	0	0	0	0	0	0.000348432	0	0	0	0	0	0	0	0	0	0	0	0	0	0	0	0	0	0	0	0	0	0	0	0	0	0	0	0
g__Lachnoclostridium_B	0	0	0	0	0	0.000291206	0	0	0	0	0	0	0.000287853	0	0	0	0	0	0	0	0	0	0	0	0	0	0	0	0	0	0	0	0	0	0	0	0	0	0	0	0	0	0	0	0	0	0	0	0
g__Lachnospira	0.00196399	0	0	0.000272851	0.00401284	0	0	0	0	0	0.000296209	0.00121212	0	0	0	0.00584975	0	0	0	0	0	0	0.000735565	0	0	0	0	0	0	0	0	0	0	0	0	0	0	0	0	0	0.000855188	0	0.00312234	0	0	0	0.00108186	0.000333333	0
g__Lacipirellula	0	0	0	0	0	0	0	0	0	0	0	0	0	0	0	0	0	0	0	0	0	0	0	0	0	0	0	0	0	0	0	0	0	0	0	0	0	0	0	0	0	0	0	0	0	0	0	0	0
g__Lacrimispora	0	0	0	0	0	0	0	0	0	0	0.000592417	0	0	0	0	0	0	0	0	0	0	0	0	0	0	0	0	0	0	0	0	0	0	0	0	0	0	0	0	0	0	0	0	0	0	0	0	0	0
g__Lacticaseibacillus	0	0	0	0.00272851	0	0	0	0	0	0	0	0.000606061	0.00115141	0	0	0	0	0	0	0	0	0	0	0	0	0	0	0	0	0	0	0	0	0	0	0	0	0	0	0	0.00199544	0	0	0	0	0	0	0.00166667	0
g__Lactiplantibacillus	0	0	0	0	0	0	0	0	0	0	0	0	0	0	0	0	0	0	0	0	0	0	0	0	0	0	0	0	0	0	0	0	0	0	0	0	0	0	0	0	0	0	0	0	0	0	0	0	0
g__Lactobacillus	0	0.000241488	0.000566572	0.0673943	0.0160514	0.00320326	0.00512821	0.00076746	0.00239562	0.00318748	0.007109	0.0321212	0.015544	0.00692574	0	0.00277094	0.0276569	0.00283213	0	0.0239544	0.198258	0.00300875	0.00551673	0.0039823	0.00154999	0.00302947	0.00260926	0.000245459	0.00931755	0	0.000700525	0	0.0201375	0	0	0	0	0	0	0	0.0139681	0.00049776	0.000283849	0.00068306	0.00073828	0.000239292	0.00036062	0.0103333	0.0348208
g__Lactococcus_A_346120	0.00523732	0.00120744	0.00368272	0.00109141	0.00107009	0.00203844	0	0.00025582	0.0102669	0.000579542	0.00118483	0.00151515	0.000863558	0.000384763	0	0.00215517	0.000512164	0.00128733	0.000747943	0	0.00243902	0	0.000367782	0.000884956	0	0	0.00130463	0.00147275	0	0.00117151	0.00210158	0.00469484	0	0	0	0	0.000233318	0.00129166	0	0	0.004561	0.00049776	0.000283849	0	0.00627538	0	0.00036062	0.001	0.00878972
g__Lancefieldella	0	0	0	0	0	0	0	0	0	0	0	0	0	0	0	0.000307882	0	0	0	0	0	0	0	0	0	0	0	0	0	0	0	0	0	0	0	0	0	0	0	0	0	0	0	0	0	0	0	0	0
g__Latilactobacillus	0.000981997	0	0	0	0	0	0	0	0	0	0	0	0	0	0	0	0	0	0	0	0	0	0	0	0	0	0	0	0	0	0	0	0	0	0	0	0	0	0	0	0	0	0	0	0	0	0	0	0
g__Lautropia	0	0	0	0.00381992	0	0	0.000320513	0	0	0	0	0	0.000287853	0	0	0	0	0	0	0.000380228	0	0	0	0	0	0	0	0	0	0	0	0	0	0	0	0	0	0	0	0	0.000285063	0	0	0	0	0	0	0.000333333	0
g__Lawsonella	0	0	0	0	0.00160514	0.000582411	0.00352564	0.00179074	0	0.000869313	0.00118483	0	0.00230282	0	0	0	0.000256082	0	0.000747943	0.000380228	0.00209059	0	0	0	0	0	0.000652316	0	0	0	0.00175131	0	0	0	0	0	0	0	0	0	0.0022805	0	0	0.00204918	0	0	0.00144248	0.000333333	0.00135227
g__Lawsonibacter	0	0	0	0	0.000535045	0	0	0	0.000342231	0	0	0.00030303	0	0	0	0	0	0	0	0	0	0	0	0	0	0.000550812	0	0	0	0	0	0	0	0	0	0	0	0	0	0	0	0	0.000567698	0	0	0	0	0.000666667	0
g__Legionella_B_627867	0	0	0	0	0	0.000291206	0	0	0	0	0	0	0	0	0	0	0	0	0	0	0	0	0	0	0	0	0	0	0	0	0	0	0	0	0	0	0	0	0	0	0	0	0	0	0	0	0	0	0
g__Legionella_D	0	0	0	0	0	0	0	0	0	0	0	0	0	0	0	0	0	0	0	0	0	0	0	0	0	0	0	0	0	0	0	0	0	0	0	0	0	0	0	0	0	0	0	0	0	0	0	0	0
g__Lentimicrobium	0	0	0	0	0	0	0	0	0	0	0	0	0	0	0	0	0	0	0	0	0	0	0	0	0	0	0	0	0	0	0	0	0	0	0	0	0	0	0	0	0	0	0	0	0	0	0	0	0
g__Leptotrichia_A_993641	0	0	0	0	0	0	0	0	0.000342231	0	0	0	0	0	0	0	0	0	0	0	0	0	0	0	0	0	0	0	0	0	0	0	0	0	0	0	0	0	0	0	0	0	0	0	0	0	0	0.000333333	0
g__Leptotrichia_A_993758	0	0	0	0	0	0	0	0.00025582	0	0	0	0.00030303	0	0	0	0	0	0	0	0.000380228	0	0	0	0.000442478	0	0	0	0	0	0	0	0	0	0	0	0	0	0	0	0	0	0	0.000283849	0	0	0	0	0.00166667	0
g__Leucobacter	0	0	0	0	0	0	0	0	0	0	0.000296209	0	0	0	0	0	0	0	0	0	0	0	0	0	0	0	0	0	0	0	0	0	0	0	0	0	0	0	0	0	0	0	0	0	0	0	0	0.001	0
g__Leuconostoc_B	0	0	0.000283286	0.00109141	0	0	0	0	0	0	0.000592417	0.00030303	0.000575705	0	0	0	0	0	0	0	0	0	0	0	0	0	0.000652316	0	0	0	0	0.000625978	0	0	0.00428816	0	0	0.000516662	0	0.02828	0.000855188	0	0.000283849	0	0.00073828	0.000717875	0	0.000333333	0.0020284
g__Ligilactobacillus	0.0248773	0.00217339	0.00594901	0.00518417	0.00775816	0.00873617	0.0163462	0.00230238	0.00992471	0.00666473	0.00918246	0.01	0.00662061	0.00961908	0.04	0.00461823	0.00102433	0.0015448	0.0437547	0.00418251	0.00592334	0.00328228	0.0121368	0.0150442	0.0041333	0.00495731	0.0234834	0.000981836	0.00251826	0	0.0140105	0.00876369	0.0132613	0	0.0111492	0	0	0.00180832	0	0	0.00684151	0.00174216	0.00965087	0.0242486	0.0143965	0.000717875	0.0158673	0.00966667	0.0040568
g__Limimorpha	0	0	0	0	0	0	0	0	0	0	0	0	0	0	0	0.000615764	0	0	0	0	0	0	0	0	0	0	0	0	0	0	0	0	0	0	0	0	0	0	0	0	0	0	0	0	0	0	0	0	0
g__Limiplasma	0	0	0	0	0.000267523	0	0	0	0	0	0	0	0	0	0	0	0	0	0	0	0	0	0	0	0	0	0	0	0	0	0	0	0	0	0	0	0	0	0	0	0	0	0	0	0	0	0	0	0
g__Limivicinus	0	0	0	0	0.00133761	0	0	0	0.000684463	0	0	0	0.000287853	0	0	0.00123153	0.000256082	0	0	0	0	0	0	0	0	0	0	0	0	0	0	0	0	0	0	0	0	0	0	0	0	0	0	0	0	0	0	0	0
g__Limosilactobacillus	0.00229133	0.000482975	0.00368272	0.00627558	0.00214018	0.00145603	0.00128205	0.00051164	0	0.00144886	0.00236967	0.00242424	0.00115141	0.00346287	0.00111111	0	0.000256082	0	0.00710546	0	0.00348432	0	0.00110335	0.00132743	0	0	0	0	0	0	0.00210158	0	0.00147348	0	0	0	0	0	0	0	0.004561	0	0.00198694	0.00546448	0.00406054	0.000239292	0.00036062	0.00166667	0.000338066
g__Liquorilactobacillus	0.000981997	0	0	0	0	0	0	0	0	0	0	0	0	0	0	0	0	0	0	0	0	0	0	0	0	0	0	0	0	0	0	0	0	0	0	0	0	0	0	0	0	0	0	0	0	0	0	0	0
g__Loigolactobacillus	0	0	0	0.000272851	0	0	0	0	0	0	0	0	0	0	0	0	0	0	0	0	0	0	0	0	0	0	0	0	0	0	0	0	0	0	0	0	0	0	0	0	0	0	0	0	0	0	0	0	0
g__Luteimonas_C_615545	0	0	0	0	0	0	0.000641026	0	0	0	0	0	0	0	0	0	0	0	0	0	0	0	0	0	0	0	0	0	0	0	0	0	0	0	0	0	0	0	0	0	0	0	0	0	0	0	0	0	0
g__Luteolibacter_776538	0	0	0	0	0	0.000582411	0	0	0	0	0	0	0	0	0	0	0	0	0	0	0	0	0	0	0	0	0	0	0	0	0	0	0	0	0	0	0	0	0	0	0	0	0	0	0	0	0	0	0
g__Lysobacter_A_613105	0	0	0	0	0	0	0	0	0	0	0	0	0	0	0	0	0	0	0	0	0	0	0	0	0	0	0.000652316	0	0	0	0	0	0	0	0	0	0	0	0	0	0.000285063	0.00223992	0	0	0	0	0	0.000333333	0
g__Lysobacter_A_615995	0	0	0	0	0	0	0	0	0	0	0	0	0	0	0	0	0.00128041	0	0	0	0	0	0	0	0	0	0	0	0	0	0	0	0	0	0	0	0	0	0	0	0	0	0	0	0	0	0	0	0
g__Lysobacter_B_615592	0	0	0	0.000545703	0	0	0	0	0	0	0	0.00030303	0.000575705	0	0	0	0	0	0	0	0	0	0	0	0	0	0	0	0	0	0	0	0	0	0	0	0	0	0	0	0.000570125	0	0	0	0	0	0	0.000666667	0
g__M3007	0	0	0	0	0	0	0	0	0	0	0	0	0	0	0	0	0	0	0	0	0	0	0	0	0	0	0	0	0	0	0	0	0	0	0	0	0	0	0	0	0	0	0	0	0	0	0	0	0
g__MD308	0	0	0	0	0	0	0	0	0	0	0	0	0	0	0	0	0	0	0	0	0	0	0	0	0	0	0	0	0	0	0	0	0	0	0	0	0	0	0	0	0	0	0	0	0	0	0	0	0
g__Macrococcus_B	0	0	0	0	0	0	0	0	0	0	0	0	0	0	0	0	0	0	0	0	0	0	0	0	0	0	0	0	0	0	0	0	0	0	0	0	0	0	0	0	0	0	0.000567698	0	0	0	0	0	0
g__Magnetospirillum_505511	0	0	0	0	0	0	0	0	0	0	0	0	0	0	0	0	0	0	0	0	0	0	0	0	0	0	0	0	0	0	0	0	0	0	0	0	0	0	0	0	0	0	0	0	0	0	0	0	0
g__Marinilactibacillus	0	0	0	0	0	0	0	0	0	0	0	0	0	0	0	0	0	0	0	0	0	0	0	0	0	0	0	0	0	0	0	0	0	0	0	0	0	0	0	0	0	0	0	0	0	0	0	0	0
g__Marseille-P3160	0	0	0	0	0	0	0.000961538	0	0	0	0	0	0	0	0	0	0	0	0	0	0	0	0	0	0	0	0	0	0	0	0	0	0	0	0	0	0	0	0	0	0	0	0	0	0	0	0	0	0
g__Massilia	0	0	0	0	0.00214018	0.000582411	0	0	0	0	0	0	0	0	0	0	0	0	0.000373972	0	0	0	0	0	0	0	0	0	0.000503651	0	0	0	0	0	0	0	0	0	0	0	0.000855188	0	0	0	0	0	0	0	0
g__Massiliimalia_59888	0	0	0	0	0	0	0	0	0	0	0	0	0	0	0	0	0	0	0	0	0	0	0	0	0	0	0	0	0	0	0	0	0	0	0	0	0	0	0	0	0	0	0	0.00068306	0	0	0	0	0
g__Mediterraneibacter_A_155507	0	0	0	0.000272851	0.00802568	0	0.00128205	0	0.000342231	0	0.000296209	0.00151515	0	0	0	0.00554187	0	0	0	0.000380228	0	0	0	0	0	0	0	0	0	0	0	0	0	0	0	0	0	0	0	0	0.000855188	0	0.00709622	0	0	0	0.000721241	0	0
g__Meiothermus_B_405754	0	0.00169041	0.00113314	0	0	0	0	0	0	0.000579542	0	0	0.000287853	0	0	0	0.00128041	0.00102987	0	0	0.0010453	0	0	0	0	0	0.00326158	0	0	0	0.00490368	0	0	0	0	0	0	0	0	0	0.00370582	0.0408163	0.00141924	0.00170765	0.0018457	0.00741804	0.0018031	0.00166667	0
g__Mesomycoplasma	0	0	0	0	0	0	0	0	0	0.00376702	0	0	0	0	0	0	0	0	0	0	0	0	0	0	0	0	0	0	0	0	0	0	0	0	0	0	0	0	0	0	0	0	0.000567698	0	0	0	0	0	0
g__Mesorhizobium_F_498388	0.00392799	0.000482975	0.00368272	0.00163711	0.000802568	0.0052417	0.00160256	0.0025582	0.00889802	0.0040568	0.00177725	0.00454545	0.00172712	0.00500192	0.0105556	0	0.00153649	0.00128733	0.00972326	0.00380228	0.00348432	0.000820569	0.00551673	0.0110619	0.00154999	0.00165244	0.00326158	0	0.000755477	0	0.00385289	0	0	0	0.00686106	0	0	0	0	0	0.00199544	0.00049776	0.0011354	0.00443989	0.00516796	0.000478583	0.00432744	0.005	0.00169033
g__Metamycoplasma	0	0	0	0	0	0	0	0	0	0.0020284	0	0	0	0	0	0	0	0	0	0	0	0	0	0	0	0	0	0	0	0	0	0	0	0	0	0	0	0	0	0	0	0	0.0011354	0.00034153	0	0	0	0	0
g__Methanobacterium_A_1053	0	0	0	0	0	0	0	0	0	0	0	0	0	0	0	0	0	0	0	0	0	0	0	0	0	0	0	0	0	0	0	0	0	0	0	0	0	0	0	0	0	0	0	0	0	0	0	0	0
g__Methanobrevibacter_A	0	0	0	0	0	0	0	0	0	0	0	0	0	0	0	0	0	0	0	0	0	0	0	0	0	0	0	0	0	0	0	0	0	0	0	0	0	0	0	0	0.000285063	0	0	0	0	0	0	0	0
g__Methanothrix_A	0	0	0	0	0	0	0	0	0	0	0	0	0	0	0	0	0	0	0	0	0	0	0	0	0	0	0	0	0	0	0	0	0	0	0	0	0	0	0	0	0	0	0	0	0	0	0	0	0
g__Methylobacillus	0	0	0	0	0	0	0	0	0	0	0	0	0	0	0	0	0	0	0	0	0	0	0	0	0	0	0	0	0	0	0	0	0	0	0	0	0	0	0	0	0	0	0	0	0	0	0	0	0
g__Methylobacterium	0	0	0.00113314	0.00218281	0.00401284	0.00232964	0.00897436	0.00076746	0.00273785	0.00347725	0.00562796	0.00363636	0.0149683	0.00230858	0.00722222	0	0	0.000514933	0.00373972	0.000380228	0.00174216	0.000547046	0.00478117	0.00752212	0	0	0.00195695	0	0.0010073	0	0.00140105	0	0.000491159	0	0	0	0	0	0	0	0.00256556	0.00074664	0.000567698	0.00136612	0.00295312	0.000239292	0.00108186	0.00166667	0.0040568
g__Methyloligella	0	0	0	0	0	0	0	0	0	0	0	0	0	0	0	0	0	0	0	0	0	0	0	0	0	0	0	0	0	0	0	0	0	0	0	0	0	0	0	0	0	0	0	0	0	0	0	0	0
g__Methyloversatilis	0	0	0	0.000272851	0	0	0.000320513	0	0	0	0.000592417	0	0.000575705	0	0	0	0	0	0	0	0	0	0	0	0	0	0.000652316	0	0	0	0	0	0	0	0	0	0	0	0	0	0	0	0	0	0.00073828	0	0	0	0
g__Micavibrio_B_508655	0	0	0	0	0	0	0	0	0	0	0	0	0	0	0	0	0.000512164	0	0	0	0	0	0	0	0	0	0	0	0	0	0	0	0	0	0	0	0	0	0	0	0	0	0	0	0	0	0	0	0
g__Microbacter	0	0	0	0.000272851	0	0	0	0	0	0	0	0	0	0	0	0	0	0	0	0	0	0	0	0	0	0	0	0	0	0	0	0	0	0	0	0	0	0	0	0	0	0	0	0	0	0	0	0	0
g__Micrococcus	0	0.000482975	0.000566572	0.0120055	0.00481541	0.000873617	0.00160256	0.00204656	0.00376454	0.00347725	0.0035545	0.00484848	0.00921128	0.00115429	0	0.000615764	0.00153649	0	0	0.00342205	0.00313589	0	0.00147113	0.000442478	0	0	0.00195695	0	0.000503651	0	0.000700525	0	0	0	0	0	0	0	0	0	0.0196693	0.00049776	0.0011354	0	0.0018457	0	0.0018031	0.005	0.00912779
g__Micromonospora_H_372070	0	0	0	0	0	0	0	0	0	0	0	0.000909091	0	0	0	0	0	0	0	0	0	0	0	0	0	0	0	0	0	0	0	0	0	0	0	0	0	0	0	0	0	0	0	0	0	0	0	0	0
g__Mobilicoccus	0	0	0	0	0	0	0	0	0	0.000579542	0	0	0	0	0	0	0	0	0	0	0	0	0	0	0	0	0	0	0	0	0	0	0	0	0	0	0	0	0	0	0	0	0	0	0	0	0	0	0
g__Mobiluncus	0	0	0	0	0	0	0	0	0	0	0	0	0	0	0	0	0	0	0	0.000760456	0	0	0	0	0	0	0	0	0	0	0	0	0	0	0	0	0	0	0	0	0	0	0	0	0	0	0	0	0
g__Moheibacter	0	0	0	0	0	0	0	0	0	0	0	0	0	0	0	0	0	0	0	0	0	0	0	0	0	0	0	0	0	0	0	0	0	0	0	0	0	0	0	0	0	0	0	0	0	0	0	0	0
g__Moraxella_C_651924	0	0	0	0	0	0	0	0	0	0	0	0	0	0	0	0	0	0	0	0	0	0	0	0	0	0	0	0	0	0	0	0	0	0	0	0	0	0	0	0	0	0	0	0	0	0	0	0	0
g__Morganella	0	0	0	0	0	0	0.00160256	0	0	0	0	0	0	0	0	0	0	0	0	0	0	0	0	0	0	0	0	0	0	0	0	0	0	0	0	0	0	0	0	0	0	0	0	0	0	0	0	0	0
g__Mucilaginibacter_A	0	0	0	0	0	0	0	0	0	0	0	0	0	0	0	0	0	0	0	0	0	0	0	0	0	0	0	0	0	0	0	0	0	0	0	0	0	0	0	0	0	0	0	0	0	0	0	0	0
g__Mucispirillum	0	0	0	0	0	0	0	0	0	0	0	0	0	0	0	0	0	0	0	0	0	0	0	0	0	0	0	0	0	0	0	0	0	0	0	0	0	0	0	0	0	0	0	0	0	0	0	0	0
g__Murdochiella_225299	0	0	0	0	0	0	0	0	0	0	0	0	0	0	0	0	0	0	0	0	0	0	0	0	0	0	0	0	0	0	0	0	0	0	0	0	0	0	0	0	0	0	0	0	0	0	0	0	0
g__Muribaculum	0	0	0	0	0	0	0	0	0	0.000289771	0	0	0	0	0	0	0	0	0	0	0	0	0	0	0	0	0	0	0	0	0	0	0	0	0	0	0	0	0	0	0	0	0	0	0	0	0	0	0
g__Muricomes_149725	0	0	0	0.000545703	0	0	0	0	0	0	0	0	0	0	0	0	0	0	0	0	0	0	0	0	0	0	0	0	0	0	0	0	0	0	0	0	0	0	0	0	0	0	0	0	0	0	0	0	0
g__Mycobacterium	0.00229133	0	0.00141643	0	0.000267523	0	0.000961538	0	0.00102669	0.00173863	0.00118483	0	0.00259067	0.000769527	0.000555556	0	0.000512164	0.000514933	0	0	0	0	0.000735565	0.00176991	0	0	0	0	0	0	0.000350263	0	0	0	0	0	0	0	0	0	0	0	0.0011354	0.00136612	0	0	0	0	0
g__Nakamurella	0	0	0	0	0	0	0	0	0	0	0	0	0	0	0	0	0	0	0	0	0	0	0.000735565	0	0	0	0	0	0	0	0	0	0	0	0	0	0	0	0	0	0.000285063	0	0	0	0	0	0	0	0.000676133
g__Nanogingivalis	0	0	0	0	0	0	0	0	0	0	0	0	0	0	0	0	0	0	0	0	0	0	0	0	0	0	0	0	0	0	0	0	0	0	0	0	0	0	0	0	0	0	0	0	0	0	0	0	0
g__Nanosynbacter	0	0	0	0	0	0	0	0	0	0	0	0	0	0	0	0	0	0	0	0	0	0	0	0	0	0	0	0	0	0	0	0	0	0	0	0	0	0	0	0	0	0	0.000283849	0	0	0	0	0	0
g__Nanosyncoccus	0	0	0	0	0	0	0	0	0	0	0	0	0	0	0	0	0	0	0	0	0	0	0	0	0	0	0	0	0	0	0	0	0	0	0	0	0	0	0	0	0	0	0	0.00239071	0	0	0	0	0
g__Natronococcus	0	0	0	0	0	0	0	0	0	0	0	0.00030303	0	0	0	0	0	0	0	0	0	0	0	0	0	0	0	0	0	0	0	0	0	0	0	0	0	0	0	0	0	0	0	0	0	0	0	0	0
g__Neisseria_563205	0	0	0.00113314	0	0	0.000291206	0	0.00025582	0	0	0	0.00212121	0.00143926	0	0	0.000307882	0	0.000257467	0.0026178	0.00152091	0.00174216	0	0	0.000884956	0	0	0	0	0	0	0	0	0	0	0.0025729	0	0	0	0	0	0.000285063	0	0	0	0	0	0.000721241	0.001	0
g__Neobittarella	0	0	0	0	0	0	0	0	0	0	0	0	0	0	0	0	0	0	0	0	0	0	0	0	0	0	0	0	0	0	0	0	0.000982318	0	0	0	0	0	0	0	0	0	0	0	0	0	0	0	0
g__Neofamilia	0	0	0	0	0	0	0	0	0	0	0	0	0	0	0	0	0	0	0	0	0	0	0	0	0	0	0	0	0	0	0	0	0	0	0	0	0	0	0	0	0	0	0	0	0	0	0	0	0
g__Neomicrococcus	0.00196399	0	0	0	0	0	0	0	0	0	0	0	0	0	0	0	0	0	0	0	0	0	0	0	0	0	0	0	0	0	0	0	0.000982318	0	0	0	0	0	0	0	0	0	0	0	0	0	0	0	0
g__Neorhizobium	0	0	0	0	0	0	0	0	0	0	0	0	0	0	0	0	0	0	0	0.000380228	0	0	0	0	0	0	0	0	0	0	0	0	0	0	0	0	0	0	0	0	0	0	0	0	0	0	0	0	0
g__Nesterenkonia	0	0	0	0	0	0	0	0	0	0	0	0	0	0	0	0	0	0	0	0	0	0	0	0	0	0	0	0	0	0	0	0	0	0	0	0	0	0	0	0	0	0	0	0	0	0	0	0	0
g__Nevskia_608436	0	0	0	0	0	0	0	0	0	0	0	0	0	0	0	0	0	0	0	0	0	0	0	0	0	0	0	0	0	0	0	0	0	0	0	0	0	0	0	0	0	0	0	0	0	0	0	0	0
g__Niveispirillum	0	0.000241488	0	0	0	0	0	0	0	0	0	0	0	0	0	0	0	0	0	0	0	0	0	0	0	0	0	0	0	0	0	0	0	0	0	0	0	0	0	0	0	0	0	0	0	0	0	0	0
g__Nocardioides_A_392796	0.000327332	0	0	0.00109141	0	0.000582411	0.000320513	0	0.000342231	0.000579542	0	0.00121212	0.00115141	0.000384763	0.000555556	0.000307882	0	0	0	0.00114068	0.00139373	0	0.000367782	0.00265487	0	0	0.00195695	0	0	0	0.000700525	0	0	0	0	0	0	0	0	0	0	0	0	0	0.00147656	0	0	0	0
g__Nodosilinea	0	0	0	0	0.000267523	0	0	0	0	0	0	0	0	0	0	0	0	0	0	0	0	0	0	0	0	0	0	0	0	0	0	0	0	0	0	0	0	0	0	0	0	0	0	0	0	0	0	0	0
g__Nordella	0	0	0	0	0	0	0	0	0	0	0	0	0	0	0	0	0	0	0	0	0	0	0	0	0	0	0	0	0	0	0	0	0	0	0	0	0	0	0	0	0	0	0	0	0	0	0	0	0
g__Nosocomiicoccus	0	0	0	0	0	0	0	0	0	0	0	0	0	0	0	0	0.000256082	0	0	0	0	0	0	0	0	0	0	0	0	0	0	0	0	0	0	0	0	0	0	0	0	0	0	0	0	0	0	0	0
g__Noviherbaspirillum_A_568104	0	0	0	0	0	0	0	0	0	0	0	0	0	0	0	0	0	0	0	0	0	0	0	0	0	0	0	0	0	0	0	0	0	0	0	0	0	0	0	0	0	0	0	0	0	0	0	0	0
g__Novosphingobium_485350	0.00785597	0.00458826	0.0192635	0.0373806	0.0270198	0.0489225	0.125	0.0135585	0.0889802	0.034193	0.0311019	0.0669697	0.0316638	0.0996537	0.124444	0.0668103	0.0169014	0.0118435	0.0138369	0.0825095	0.0268293	0.0103939	0.154836	0.0964602	0.0188582	0.0498485	0.0443575	0.0105547	0.00956938	0.000702905	0.124694	0.106103	0.416012	0.00633065	0.0763293	0.00163246	0.000933271	0.00309997	0.000467617	0	0.0142531	0.006222	0.024411	0.141052	0.0535253	0.00478583	0.0782546	0.0376667	0.0392157
g__Novosphingobium_485351	0	0	0	0	0	0.000582411	0	0	0	0	0	0.000909091	0	0	0	0	0	0	0.000747943	0	0.000348432	0	0	0	0	0	0	0	0	0	0	0	0	0	0	0	0	0	0	0	0	0	0	0	0.00036914	0	0	0	0
g__Nucleicultrix	0	0	0	0	0	0	0	0	0	0	0	0	0	0	0	0	0	0	0	0	0	0	0	0	0	0	0	0	0	0	0	0	0	0	0	0	0	0	0	0	0	0	0	0	0	0	0	0	0
g__OLB17_426821	0	0	0	0	0	0	0	0	0	0	0	0	0	0	0	0	0	0	0	0	0	0	0	0	0	0	0	0	0	0	0	0	0	0	0	0	0	0	0	0	0	0	0	0	0	0	0	0	0
g__OLB6	0	0	0	0	0	0	0	0	0	0	0	0	0	0	0	0	0	0	0	0	0	0	0	0	0	0	0	0	0	0	0	0	0	0	0	0	0	0	0	0	0	0	0	0	0	0	0	0	0
g__OLB9	0.000981997	0	0	0.000545703	0	0	0	0	0.00102669	0	0	0	0	0	0	0	0	0	0	0	0.000696864	0	0.000367782	0.000884956	0	0	0	0	0	0	0	0	0	0	0	0	0	0	0	0	0.000285063	0	0	0	0	0	0.00036062	0	0
g__Oblitimonas	0	0	0	0	0	0	0	0	0	0	0	0	0	0	0	0	0	0	0	0	0	0	0	0	0	0	0	0	0	0	0	0	0	0	0	0	0	0	0	0	0	0	0	0	0	0	0	0	0
g__Obscuribacter	0	0	0	0	0	0	0	0	0	0	0	0	0	0	0	0	0	0	0	0	0	0	0	0	0	0	0.00326158	0	0	0	0	0	0	0	0	0	0	0	0	0	0	0	0	0	0	0	0	0	0
g__Oceanobacillus	0	0	0	0	0	0	0	0	0	0	0	0	0	0	0	0	0	0	0	0	0	0	0	0	0	0	0	0	0	0	0	0	0	0	0	0	0	0	0	0	0	0	0	0	0	0	0	0	0
g__Ochrobactrum_A_499084	0	0	0	0	0	0	0	0	0	0	0	0	0	0	0	0	0	0	0	0	0	0	0	0	0	0	0	0	0	0	0	0	0	0	0	0	0	0	0	0	0	0	0	0	0	0	0	0	0
g__Odoribacter_865974	0	0	0	0	0	0	0	0	0	0	0	0	0	0	0	0	0	0	0	0	0	0	0	0	0	0	0	0	0	0	0	0	0	0	0	0	0	0	0	0	0	0	0	0	0	0	0	0	0
g__Oribacterium	0	0	0	0	0	0	0	0	0	0	0	0	0.000287853	0	0	0.000307882	0	0	0	0	0	0	0	0	0	0	0	0	0	0	0	0	0	0	0	0	0	0	0	0	0	0	0	0	0	0	0	0	0
g__Ornithinimicrobium_390105	0	0	0	0	0	0	0	0	0	0	0	0	0	0	0	0	0	0	0	0	0	0	0	0	0	0	0	0	0	0	0	0	0	0	0	0	0	0	0	0	0.0022805	0	0	0	0	0	0	0	0
g__PALSA-1081	0.00196399	0.000241488	0	0	0.00160514	0.00145603	0.000641026	0.00025582	0.000342231	0.000289771	0.00148104	0.000909091	0.000863558	0.00269334	0.00944444	0.00123153	0.000256082	0	0	0.00342205	0.000348432	0.000273523	0.00147113	0.00176991	0	0.000550812	0.000652316	0.000245459	0	0	0.00140105	0	0	0	0	0	0	0	0	0	0.00114025	0.00049776	0.00170309	0.0034153	0.00295312	0.000239292	0.00432744	0.005	0.00236646
g__PALSA-1355	0	0	0	0	0	0	0	0	0	0	0	0	0	0	0	0	0	0	0	0	0	0	0	0	0	0	0	0	0	0	0	0	0	0	0	0	0	0	0	0	0	0	0	0	0	0	0	0	0
g__PHOS-HE28	0	0	0	0	0	0	0	0	0	0	0	0	0	0	0	0	0	0	0	0	0	0	0	0	0	0	0	0	0	0	0	0	0	0	0	0	0	0	0	0	0	0	0	0	0	0	0	0	0
g__Paenibacillus_G_363725	0	0	0	0	0	0.00116482	0	0.00025582	0.00102669	0	0	0.00030303	0.000863558	0.000384763	0	0	0.000256082	0	0	0.000380228	0	0.000273523	0	0	0	0	0	0	0	0	0	0	0.00147348	0	0	0	0	0	0	0	0.000570125	0	0	0.00170765	0.00147656	0	0	0.000333333	0.00135227
g__Paenibacillus_J_366884	0	0	0	0	0	0	0	0	0	0	0	0	0	0	0	0	0	0	0	0	0	0	0	0	0	0	0	0	0	0	0.00140105	0.0028169	0	0	0	0	0	0	0.00233809	0	0	0	0	0	0	0	0	0	0
g__Paenirhodobacter_493197	0	0	0	0	0	0	0	0	0	0	0	0	0	0	0	0	0	0	0.000747943	0	0	0	0	0	0	0	0	0	0	0	0	0	0	0	0	0	0	0	0	0	0	0	0	0	0	0	0	0	0
g__Paenisporosarcina_303918	0	0	0	0	0	0	0	0	0	0	0	0	0	0	0	0	0	0	0	0	0	0	0	0	0	0	0.000652316	0	0	0	0	0	0	0	0	0	0.00139991	0	0	0	0	0	0.000567698	0	0	0	0	0	0
g__Palsa-1150	0	0	0	0	0	0	0	0	0	0	0	0	0	0	0	0	0	0	0	0	0	0	0	0	0	0	0	0	0	0	0	0	0	0	0	0	0	0	0	0	0	0	0	0	0	0	0	0	0
g__Palsa-1315	0	0	0	0	0	0	0	0	0	0	0	0	0	0	0	0	0	0	0	0	0	0	0	0	0	0	0.000652316	0	0	0	0	0	0	0	0	0	0	0	0	0	0	0	0	0	0	0	0	0	0
g__Paludicola	0	0	0	0	0	0	0	0	0	0	0	0	0	0	0	0	0	0	0	0	0	0	0	0	0	0	0	0	0	0	0	0	0	0	0	0	0	0	0	0	0	0	0	0	0	0	0	0	0
g__Pannonibacter	0	0	0.000849858	0	0	0	0	0	0	0	0	0	0	0	0	0	0	0	0	0	0	0	0.000735565	0	0	0.000550812	0	0	0	0	0.000350263	0	0	0	0.00171527	0	0	0	0	0	0	0	0.000283849	0	0	0	0	0	0
g__Pantoea_A_680069	0	0	0.00311615	0.000818554	0.00160514	0	0	0.00153492	0	0	0	0	0	0	0.00555556	0	0	0	0	0	0.0010453	0	0	0.00221239	0	0	0	0	0	0	0	0	0	0	0	0	0	0	0	0	0.00142531	0	0.00198694	0	0.00073828	0	0	0	0
g__Parabacteroides_B_862066	0.012766	0.00096595	0.0127479	0.00381992	0.0165864	0.00786255	0.0112179	0.00204656	0.0130048	0.00753405	0.00918246	0.00787879	0.00662061	0.00461716	0.0216667	0.0243227	0.000768246	0.000514933	0.0426328	0.0121673	0.00592334	0.00136761	0.00882677	0.00663717	0.00335831	0.00302947	0.0176125	0.000245459	0.00125913	0	0.00595447	0.00813772	0.00785855	0.000243487	0.0188679	0	0	0	0	0	0.004561	0.00074664	0.0212887	0.0146858	0.018457	0.000239292	0.0147854	0.00766667	0.00135227
g__Paracandidimonas	0	0	0	0	0	0	0	0	0	0	0	0	0	0	0	0	0	0	0	0	0	0	0	0	0	0	0	0	0	0	0	0	0	0	0	0	0	0	0	0	0	0	0	0	0	0	0	0	0
g__Paracoccus	0	0.000724463	0.00113314	0.00463847	0.0024077	0.00203844	0	0.00051164	0.00342231	0.00115908	0.00325829	0.00454545	0.00259067	0.00192382	0	0.000923645	0.00307298	0.00128733	0	0.00418251	0.00627178	0	0.00993012	0	0	0	0	0.000981836	0	0	0.000700525	0	0	0	0	0	0	0	0	0	0.00342075	0.00049776	0	0.00034153	0	0	0.00144248	0.005	0.00169033
g__Paracraurococcus_506950	0	0	0	0	0	0	0	0	0	0	0	0	0	0	0	0	0	0	0	0	0	0	0	0	0	0	0	0	0	0	0	0	0	0	0	0	0	0	0	0	0	0	0.000283849	0	0	0	0.00793365	0	0
g__Parageobacillus_294456	0.00196399	0.00120744	0.000566572	0	0	0	0	0	0	0	0	0	0	0	0	0	0	0	0	0	0	0	0	0	0	0	0.00130463	0.000736377	0	0	0.00105079	0	0	0	0	0	0	0	0	0	0.000855188	0	0	0	0	0	0	0	0
g__Paramuribaculum	0	0.000241488	0	0	0.000802568	0.000291206	0.000320513	0	0.00102669	0	0.00148104	0	0	0	0	0	0	0	0.00448766	0	0	0	0	0	0	0	0	0	0	0	0	0	0	0	0	0.000466418	0	0	0	0	0	0	0.0011354	0.0034153	0	0	0.00036062	0	0
g__Pararheinheimera	0	0	0	0.000818554	0.000535045	0	0	0	0	0	0	0.00030303	0.000575705	0	0	0	0.000768246	0	0	0	0.000348432	0	0	0	0	0	0	0	0	0	0	0	0	0	0	0	0	0	0	0	0.00114025	0	0	0	0	0	0	0.000666667	0.00338066
g__Parasutterella	0.00294599	0.000241488	0.00169972	0.00163711	0.00107009	0	0.00128205	0.00051164	0.00102669	0.00115908	0.000888626	0.000909091	0.00115141	0	0	0.000307882	0	0.000257467	0.0172027	0.000380228	0.0010453	0	0.00110335	0.00132743	0	0	0	0	0	0	0.00105079	0	0.00196464	0	0.000857633	0	0	0	0	0	0.00171038	0.00024888	0.0011354	0.00170765	0.00442968	0	0.00252434	0.00166667	0
g__Parvimonas	0	0	0	0.000272851	0.000267523	0	0	0	0	0	0	0	0	0	0	0.000307882	0	0	0	0	0	0	0	0	0	0	0	0	0	0	0	0	0	0	0	0	0	0	0	0	0	0	0	0	0	0	0	0	0
g__Pauljensenia	0	0	0	0	0	0	0	0	0.00102669	0.000579542	0	0.00030303	0	0	0	0	0	0	0	0	0	0	0	0	0	0	0	0	0	0	0	0	0	0	0	0	0	0	0	0	0	0	0	0	0	0	0	0	0.000338066
g__PeH17	0	0	0	0	0.000267523	0	0	0	0	0	0	0	0	0	0	0.00184729	0	0	0	0	0	0	0.000735565	0	0	0	0	0	0	0	0	0	0	0	0	0	0	0	0	0	0	0	0.000851547	0.00136612	0	0	0	0	0
g__Pediococcus	0	0	0	0	0	0	0	0	0	0	0	0	0	0	0	0	0	0	0	0	0	0	0	0	0	0	0	0	0	0	0	0	0	0	0	0	0	0	0	0	0	0	0	0	0	0	0	0	0
g__Pedobacter_887417	0.00261866	0.000724463	0	0	0	0.00116482	0	0	0.00171116	0	0.000888626	0	0	0	0	0.000923645	0.000256082	0	0	0.000380228	0.000696864	0	0.00698786	0	0	0	0	0	0	0	0	0	0	0	0	0	0	0	0	0	0.000285063	0	0	0	0	0	0	0	0
g__Pelobium_887411	0	0	0	0	0	0	0	0	0	0	0	0	0	0	0	0	0	0	0	0	0	0	0	0	0	0	0	0	0	0	0	0	0	0	0	0	0	0	0	0	0	0	0	0	0	0	0	0	0
g__Pelomonas	0.000981997	0	0.00113314	0.000545703	0.000535045	0	0.00288462	0	0.00308008	0.000579542	0.000888626	0.00121212	0.000575705	0.00384763	0.00777778	0.0033867	0.000768246	0.000257467	0.00112191	0.00152091	0.00278746	0	0.00183891	0.00221239	0	0	0	0	0.000503651	0	0.0028021	0	0	0	0	0	0	0	0	0	0.000855188	0.00024888	0.000283849	0.00204918	0.00036914	0	0.0018031	0.000333333	0.00169033
g__Peptoniphilus_A	0	0	0	0	0	0	0	0	0	0	0	0	0	0	0	0	0	0	0	0	0	0	0	0	0	0	0	0	0	0	0	0	0	0	0	0	0	0	0	0	0.000285063	0	0	0	0	0	0	0	0
g__Peptoniphilus_C	0	0	0	0	0	0	0	0	0	0	0	0	0	0	0	0	0	0	0	0	0	0	0	0	0	0	0	0	0	0	0	0	0	0	0	0	0	0	0	0	0.000285063	0	0	0	0	0	0	0	0
g__Peptostreptococcus	0	0	0	0.000545703	0.000267523	0	0	0	0.000684463	0	0	0	0	0	0	0	0	0	0	0	0	0	0	0	0	0	0	0	0	0	0	0	0	0	0	0	0	0	0	0	0	0	0.000851547	0	0	0	0	0	0
g__Peredibacter	0	0	0.000849858	0.000272851	0	0.000291206	0	0	0.00205339	0	0.000296209	0	0.000287853	0	0	0	0.00128041	0.000257467	0	0.00228137	0	0	0.0165502	0	0	0	0.00130463	0	0	0	0	0	0	0	0	0	0	0	0	0	0.000855188	0	0.000283849	0.00068306	0	0	0	0	0
g__Phascolarctobacterium_A	0	0	0	0	0	0	0	0	0.000342231	0	0	0.000606061	0	0	0	0	0	0	0.00149589	0	0.0010453	0	0	0	0	0	0	0	0	0	0	0	0	0	0	0	0	0	0	0	0.00114025	0	0.000567698	0.00102459	0.0018457	0	0.000721241	0	0
g__Phenylobacterium	0	0	0	0	0	0	0	0	0	0	0	0	0	0	0	0	0	0.000514933	0	0	0	0	0	0.000442478	0	0	0	0	0	0	0	0	0	0	0	0	0	0	0	0	0	0	0	0	0	0	0	0	0
g__Phocaeicola_A_858004	0.0621931	0.00652016	0.0498584	0.0251023	0.0687533	0.0451369	0.0839744	0.0140701	0.050308	0.0347725	0.0405806	0.0609091	0.0313759	0.0480954	0.0822222	0.0711207	0.00973111	0.0061792	0.145475	0.0387833	0.0337979	0.011488	0.0547996	0.0654867	0.0180832	0.0225833	0.0534899	0.00687285	0.0135986	0.000702905	0.0683012	0.0375587	0.0663065	0.00121743	0.0917667	0	0	0.00361664	0	0	0.0322121	0.0109507	0.099631	0.0754781	0.100037	0.00335008	0.0879913	0.0593333	0.030764
g__Phocea	0	0	0	0	0	0	0	0	0	0	0	0	0	0	0	0.000615764	0	0	0	0	0	0	0	0	0	0	0	0	0	0	0	0	0	0	0	0	0	0	0	0	0	0	0.000851547	0	0	0	0	0	0
g__Piscicoccus	0	0.000241488	0	0.00136426	0.000535045	0	0	0	0	0	0	0	0.000575705	0	0	0	0	0	0	0	0.00209059	0	0	0	0	0	0	0	0	0	0	0	0	0	0	0	0	0	0	0	0.00199544	0	0	0	0	0	0	0	0
g__Piscinibacter	0	0	0	0	0	0	0	0	0	0	0	0	0	0	0	0	0	0	0	0	0	0	0	0	0	0	0	0	0	0	0	0	0	0	0	0	0	0	0	0	0	0	0	0	0	0	0	0	0
g__Planctomyces_A	0	0	0	0	0	0	0	0	0	0	0	0	0	0	0	0	0	0	0	0	0	0	0	0	0	0	0	0	0	0	0	0	0	0	0	0	0	0	0	0	0	0	0	0	0	0	0	0	0
g__Planobacterium	0	0.00289785	0.000566572	0	0	0.0104834	0.000641026	0	0.000684463	0.00753405	0.000888626	0.000606061	0	0.00115429	0	0	0	0.00102987	0	0	0	0	0	0	0	0.000550812	0	0	0	0	0	0	0	0	0	0	0	0	0	0	0.00199544	0.00074664	0	0	0.00073828	0	0	0.000666667	0
g__Planococcus	0	0	0	0	0	0	0	0	0	0	0	0	0	0	0	0	0	0	0	0	0	0	0	0	0	0	0	0	0	0	0	0	0	0	0	0	0	0	0	0	0.00171038	0	0	0	0	0	0	0	0
g__Pleomorphomonas	0	0.000724463	0	0	0	0	0	0	0	0.00115908	0	0	0	0	0	0	0	0	0.0026178	0	0	0	0	0	0	0	0.000652316	0	0	0	0	0	0	0	0	0	0	0	0	0	0	0	0	0	0	0	0	0	0
g__Pleurocapsa	0	0	0	0	0.00107009	0	0	0	0	0	0	0	0	0	0	0	0	0	0	0	0.000348432	0	0	0	0	0	0	0	0	0	0	0	0	0	0	0	0	0	0	0	0	0	0	0	0	0	0	0	0
g__Pluralibacter_724998	0	0	0	0	0	0	0	0	0	0	0	0	0	0	0	0	0	0	0	0	0	0	0	0	0	0	0	0	0	0	0	0	0	0	0	0	0	0	0	0	0	0	0	0	0	0	0	0	0
g__Porphyromonas_A_859423	0	0	0.000283286	0.000272851	0	0	0	0.00076746	0	0	0	0	0	0	0.00111111	0	0	0	0	0	0.000696864	0	0	0	0	0.000550812	0	0	0	0	0.000350263	0	0	0	0	0	0	0	0	0	0.000285063	0	0.000283849	0	0	0	0	0	0
g__Porphyromonas_A_859424	0	0	0	0	0	0	0	0	0	0	0	0	0	0	0	0	0	0	0	0	0	0	0	0	0	0	0	0	0	0	0	0	0	0	0	0	0	0	0	0	0	0	0	0	0	0	0	0	0
g__Porphyromonas_A_859426	0	0	0	0	0	0	0	0	0	0	0	0	0	0	0	0	0	0	0	0	0	0	0	0	0	0	0	0	0	0	0	0	0	0	0	0	0	0	0	0	0	0	0	0	0	0	0	0	0
g__Povalibacter	0	0	0	0	0	0	0	0	0	0	0	0	0	0.000384763	0	0	0	0	0	0	0	0	0	0	0	0	0	0	0	0	0	0	0	0	0	0	0	0	0	0	0	0	0	0	0	0	0	0	0
g__Prevotella	0.000981997	0	0.00141643	0.00218281	0.00133761	0.000582411	0.000320513	0.00076746	0.00102669	0.000289771	0.000888626	0.00242424	0.000863558	0.000384763	0.00222222	0.00215517	0.000256082	0	0	0.000760456	0.000696864	0.00109409	0	0	0.000774994	0	0	0	0	0	0.00140105	0	0.000982318	0	0	0	0	0	0	0	0.00142531	0	0.000851547	0.00102459	0.00073828	0	0	0.00266667	0
g__Priestia	0	0	0	0	0	0	0.000320513	0	0	0	0	0	0	0	0	0	0	0	0	0	0.000696864	0	0	0	0	0	0	0	0	0	0	0	0	0	0	0	0	0	0	0	0	0	0	0	0	0	0	0	0
g__Prosthecobacter	0	0	0	0	0	0	0	0	0	0	0	0	0	0	0	0	0	0	0	0	0	0	0	0	0	0	0	0	0	0	0	0	0	0	0	0	0	0	0	0	0	0	0	0	0	0	0	0	0
g__Proteiniclasticum	0	0	0	0	0	0	0	0	0	0	0	0	0	0	0	0	0	0	0	0	0	0	0	0	0	0	0	0	0	0	0	0	0	0	0	0	0	0	0	0	0	0	0	0	0	0	0	0	0
g__Proteiniphilum	0	0	0	0	0	0	0	0	0	0	0	0	0	0	0	0	0	0	0	0	0	0	0	0	0	0	0	0	0	0	0	0	0	0	0	0	0	0	0	0	0	0	0	0	0	0	0	0	0
g__Proteus	0	0	0	0	0	0	0	0	0	0	0	0	0	0	0	0	0	0	0	0	0	0	0	0	0	0	0	0	0	0	0	0	0	0	0	0	0	0.00180832	0.00514379	0	0	0	0	0	0.00073828	0	0	0	0
g__Protochlamydia	0	0	0	0	0	0	0	0	0	0	0	0	0	0	0	0	0	0	0	0	0	0	0	0	0	0	0	0	0	0	0	0	0	0	0	0	0	0	0	0	0	0	0	0	0	0	0	0	0
g__Providencia_A_732258	0	0	0.00113314	0.000272851	0.000267523	0.000582411	0.000641026	0.00076746	0.00239562	0.000579542	0.000592417	0.00030303	0.000863558	0.000769527	0	0	0	0	0.000747943	0.00114068	0	0.000273523	0	0	0	0	0	0	0	0	0.000350263	0	0.00343811	0	0	0	0	0	0	0	0.000285063	0	0	0	0.00221484	0	0.000721241	0.001	0
g__Pseudoalteromonas	0	0	0	0	0	0	0	0	0	0	0	0	0	0	0	0	0	0	0	0	0	0	0	0	0	0	0	0	0	0	0	0	0	0	0	0	0	0	0	0	0	0	0	0	0	0	0	0	0
g__Pseudobdellovibrio	0	0	0	0	0	0	0	0	0	0	0	0	0	0	0	0	0	0	0	0	0	0	0	0	0	0	0	0	0	0	0	0	0	0	0	0	0	0	0	0	0.000285063	0	0	0	0	0	0	0	0
g__Pseudochrobactrum	0	0	0	0.000545703	0	0	0	0	0	0	0	0	0	0	0	0	0.000768246	0	0	0	0	0	0	0	0	0	0	0	0	0	0	0	0	0	0	0	0	0	0	0	0.000855188	0	0	0	0	0	0	0	0.0040568
g__Pseudofulvimonas	0	0	0	0	0	0	0	0	0	0	0	0	0	0	0	0	0	0	0	0	0	0	0	0	0	0	0	0	0	0	0	0	0	0	0	0	0	0	0	0	0	0	0	0	0	0	0	0	0
g__Pseudoglutamicibacter	0	0	0	0	0	0	0	0	0	0	0	0	0	0	0	0	0.000768246	0	0	0	0	0	0	0	0	0	0	0	0	0	0	0	0	0	0	0	0	0	0	0	0	0	0	0	0	0	0	0	0
g__Pseudogracilibacillus	0	0	0	0	0	0	0	0	0.000684463	0	0	0	0	0	0	0	0	0	0	0.000380228	0	0	0	0	0	0	0	0	0	0	0	0	0	0	0	0	0	0	0	0	0	0	0	0.00102459	0	0	0	0	0
g__Pseudokineococcus	0	0	0	0	0.000267523	0	0	0	0	0	0	0	0	0	0	0	0	0	0	0	0	0	0	0	0	0	0	0	0	0	0	0	0	0	0	0	0	0	0	0	0	0	0	0	0	0	0	0	0
g__Pseudomonas_A	0	0	0	0	0	0	0	0	0	0	0	0	0	0	0	0	0	0	0	0	0	0	0	0	0	0	0	0	0	0	0	0	0	0	0	0	0	0	0	0	0	0	0	0	0	0	0	0	0
g__Pseudomonas_B_650451	0	0	0.000566572	0	0	0	0	0	0	0	0	0	0	0	0	0	0	0	0	0	0	0	0	0	0	0	0	0	0	0	0	0	0	0	0	0	0	0	0	0	0	0	0	0	0	0	0	0	0
g__Pseudomonas_E_647464	0	0	0.00226629	0.00163711	0	0.00116482	0.000641026	0	0	0	0	0	0.000575705	0.000769527	0.00333333	0	0	0	0.00299177	0.00114068	0	0	0	0.00221239	0	0	0.000652316	0.000736377	0	0	0	0	0	0	0	0	0	0	0	0	0.000570125	0	0.000851547	0	0	0.000239292	0	0	0
g__Pseudomonas_E_648040	0	0	0	0.000545703	0	0	0.011859	0	0.00273785	0.000869313	0.00266588	0.00151515	0.00201497	0	0	0.00184729	0.00128041	0.000514933	0	0	0.00313589	0	0	0	0	0	0	0	0.00176278	0	0	0	0	0	0	0	0	0	0	0	0.000285063	0	0	0	0.0036914	0	0	0	0.00845166
g__Pseudomonas_E_650326	0	0	0	0	0	0	0	0	0	0	0	0	0	0	0	0	0	0.000257467	0	0	0	0	0	0	0	0	0	0	0	0	0	0	0	0	0	0	0	0	0	0	0	0	0	0	0	0	0	0	0
g__Pseudomonas_F	0	0.000482975	0.000849858	0.00136426	0.00160514	0.00291206	0.00448718	0.00153492	0.00410678	0.00144886	0.0776066	0.00363636	0.00345423	0	0	0	0	0.000257467	0.00224383	0.00152091	0.00174216	0	0.000735565	0.000442478	0	0	0	0	0	0.000702905	0	0.00375587	0	0.000973947	0	0.000233209	0.000233318	0.00542495	0.0986673	0.0155308	0.00142531	0.00024888	0.000567698	0.00136612	0.00036914	0	0	0	0
g__Pseudonocardia	0	0	0	0	0	0	0	0	0	0	0	0	0	0	0	0	0	0	0	0	0	0	0	0	0	0	0	0	0	0	0	0	0	0	0	0	0	0	0	0	0	0	0	0	0	0	0	0	0
g__Pseudoxanthomonas_A_615336	0	0	0	0.000272851	0	0	0	0	0	0	0	0	0	0	0	0	0	0	0.000747943	0	0.000696864	0	0	0	0	0	0	0	0	0	0	0	0	0	0	0	0	0	0	0	0	0	0	0.00034153	0	0	0	0	0
g__Pseudoxanthomonas_A_615337	0	0.000482975	0	0	0	0.000873617	0	0	0	0.000289771	0	0	0	0	0	0	0.00102433	0.000514933	0.000373972	0	0.00418118	0	0	0	0	0	0	0	0	0	0	0	0	0	0	0	0	0	0	0	0.000855188	0.00149328	0	0	0	0	0	0	0
g__Psychrobacter	0	0	0	0	0.000535045	0	0	0	0	0	0	0.00030303	0.000575705	0	0	0	0.000768246	0	0	0	0.0010453	0	0	0	0.000258331	0	0	0	0.00277008	0.00374883	0	0.0334898	0	0.0321402	0	0.544776	0.00839944	0.112374	0.0254852	0.250811	0.00171038	0	0	0	0	0.000717875	0	0	0.00709939
g__QAMM01	0	0	0	0	0	0	0	0	0	0	0	0	0	0	0	0	0	0	0	0	0	0	0	0	0	0	0	0	0	0	0	0	0	0	0	0	0	0	0	0	0	0	0	0	0	0	0	0	0
g__QHVH01	0	0	0	0	0	0	0	0	0	0	0	0	0	0	0	0	0	0	0	0	0	0	0	0	0	0	0	0	0	0	0	0	0	0	0	0	0	0	0	0	0	0	0	0	0	0	0	0	0
g__QKMZ01	0	0	0	0	0	0	0	0	0	0	0	0	0	0	0	0	0	0	0	0	0	0	0	0	0	0	0	0	0	0	0	0	0	0	0	0	0	0	0	0	0	0	0.000283849	0.00409836	0	0	0	0	0
g__RF16	0	0	0	0	0	0	0	0	0	0	0	0	0	0	0	0	0	0	0	0	0	0	0	0	0	0	0	0	0	0	0	0	0	0	0	0	0	0	0	0	0	0	0	0.00034153	0	0	0.00036062	0	0
g__RGZZ01	0	0	0	0	0	0	0	0	0	0	0	0	0	0	0	0	0	0	0	0	0	0	0	0	0	0	0	0	0	0	0	0	0	0	0	0	0	0	0	0	0	0	0	0	0	0	0	0	0
g__RUG13077	0	0	0	0	0	0	0	0	0	0	0	0	0	0	0	0	0	0	0	0	0	0	0	0	0	0	0	0	0	0	0	0	0	0	0	0	0	0	0	0	0	0	0	0	0	0	0	0	0
g__RUG592	0	0	0	0	0	0	0	0	0	0	0	0	0	0	0	0	0	0	0	0	0	0	0	0	0	0	0	0	0	0	0	0	0	0	0	0	0	0	0	0	0	0	0	0	0	0	0	0	0
g__RUG658	0	0	0	0	0	0	0	0	0	0	0	0	0	0	0	0.000307882	0	0	0	0	0	0	0	0	0	0	0	0	0	0	0	0	0	0	0	0	0	0	0	0	0	0	0	0	0	0	0	0	0
g__RZYF01	0	0	0	0	0	0	0	0	0	0	0	0	0	0	0	0	0	0	0	0	0	0	0	0	0	0	0	0	0	0	0	0	0	0	0	0	0	0	0	0	0	0	0	0	0	0	0	0	0
g__Ralstonia	0	0	0.000283286	0	0	0	0	0	0	0	0	0	0	0	0	0	0	0	0	0	0	0.000273523	0	0	0	0	0.000652316	0	0	0	0	0	0	0	0	0	0	0	0	0	0	0	0	0.00034153	0	0	0	0	0
g__Ravibacter	0	0	0	0	0	0	0	0	0	0	0	0	0	0	0	0	0	0	0	0	0	0	0	0	0	0	0	0	0	0	0	0	0	0	0	0	0	0	0	0	0.000285063	0	0	0	0	0	0	0	0
g__Reyranella	0	0	0	0	0	0	0	0	0	0	0	0	0	0	0	0	0	0	0	0	0	0	0	0	0	0	0	0	0	0	0	0	0	0	0	0	0	0	0	0	0	0	0	0	0	0	0	0	0
g__Rhabdochlamydia	0	0	0	0	0	0	0	0	0	0	0	0	0	0	0	0	0	0	0	0	0	0	0	0	0	0	0	0	0	0	0	0	0	0	0	0	0	0	0	0	0	0	0	0	0	0	0	0	0
g__Rhizobium_A_500098	0	0	0	0	0	0	0	0	0	0	0	0	0	0	0	0	0	0	0	0	0	0	0	0	0	0	0	0	0	0	0	0	0	0	0	0	0	0	0	0	0	0	0	0	0	0	0	0	0
g__Rhizorhabdus_483366	0	0	0	0	0	0	0	0	0	0	0.00118483	0	0	0	0	0	0	0	0	0	0	0	0.00441339	0	0	0	0	0	0	0	0	0	0	0	0	0	0	0	0	0	0	0	0.000283849	0	0	0	0	0	0
g__Rhodococcus_B	0	0	0	0	0	0	0	0	0	0	0	0	0	0	0	0	0	0	0	0	0	0	0.000367782	0	0	0	0.000652316	0	0	0	0	0	0	0	0	0	0	0	0	0	0	0	0	0	0	0	0	0	0
g__Rhodococcus_C_375139	0	0	0	0.000545703	0	0	0	0	0	0	0	0	0	0	0	0	0	0	0	0	0.000348432	0	0	0	0	0	0	0	0	0	0	0	0	0	0	0	0	0	0	0	0.00114025	0	0	0	0	0	0	0	0
g__Rhodococcus_C_375578	0	0	0	0	0	0	0	0	0	0	0	0	0	0	0	0	0	0	0	0	0	0	0	0	0	0	0	0	0	0	0	0	0	0	0	0	0	0	0	0	0	0	0	0	0	0	0	0	0
g__Rickettsia	0	0	0	0	0	0	0	0	0	0	0	0	0	0	0	0	0	0	0	0	0	0	0	0	0	0	0	0	0	0	0	0	0	0	0	0	0	0	0	0	0	0	0	0	0	0	0	0	0
g__Robertmurraya_298194	0	0	0	0	0	0	0	0	0	0	0	0	0	0	0	0	0	0	0.00186986	0	0	0	0	0	0	0	0	0	0	0	0	0	0	0	0	0	0	0	0	0	0	0	0	0	0.00036914	0	0	0	0
g__Roseburia	0	0	0	0	0	0	0	0	0	0	0	0	0	0	0	0.000615764	0	0	0	0	0	0	0	0	0	0	0	0	0	0	0	0	0	0	0	0	0	0	0	0	0	0	0.00170309	0	0	0	0	0	0
g__Roseococcus	0	0	0	0	0	0	0	0	0	0	0	0	0.000287853	0	0	0	0	0	0	0	0	0	0	0	0	0	0	0	0	0	0	0	0	0	0	0	0	0	0	0	0	0	0	0	0	0	0	0	0
g__Roseomonas_A_507058	0	0	0	0	0	0	0	0	0	0	0	0	0	0	0	0	0	0	0	0	0	0	0	0	0	0	0	0	0	0	0	0	0	0	0	0	0	0	0	0	0	0	0	0	0	0	0	0.000333333	0
g__Roseomonas_A_507133	0	0	0	0	0	0	0	0	0	0	0	0	0	0	0	0	0	0	0	0	0	0	0	0	0	0	0	0	0	0	0	0	0	0	0	0	0	0	0	0	0	0	0	0	0	0	0	0	0
g__Roseomonas_A_507160	0	0	0	0	0	0	0	0	0	0.000289771	0	0	0	0	0	0	0	0	0.000373972	0.000380228	0	0	0	0	0	0	0	0	0	0	0	0	0	0	0	0	0	0	0	0	0.000285063	0	0	0	0	0	0	0	0
g__Roseomonas_A_507200	0	0	0	0	0	0	0	0	0	0	0	0	0	0	0	0	0	0	0	0	0	0	0.000735565	0	0	0	0	0	0	0	0	0	0	0	0	0	0	0	0	0	0	0	0	0	0	0	0	0	0
g__Rothia	0.00163666	0.00144893	0.00254958	0.0281037	0.0133761	0.00262085	0.0150641	0.00332566	0.00239562	0.00318748	0.00385071	0.0151515	0.0172712	0.00230858	0	0.00277094	0.0056338	0.00102987	0	0.00114068	0.0247387	0.00164114	0.00257448	0.00221239	0.00232498	0.00165244	0	0	0.00352556	0	0	0	0	0	0	0	0	0	0	0.0101994	0.054732	0.0012444	0.00510928	0	0.0055371	0.000957167	0.0054093	0.0286667	0.020284
g__Rouxiella_729010	0	0	0	0	0	0	0	0	0	0	0	0	0	0	0	0	0	0	0	0	0	0	0	0	0	0	0	0	0	0	0	0	0	0	0	0	0	0	0	0	0	0	0	0	0	0	0	0	0
g__Rubellimicrobium	0	0	0	0.000272851	0	0	0	0	0	0	0	0	0	0	0	0	0	0	0	0	0	0	0	0	0	0	0	0	0	0	0	0	0	0	0.0025729	0	0	0	0	0	0	0	0	0	0	0	0	0	0
g__Rubrobacter_A_405431	0	0	0	0	0	0	0.000641026	0	0	0	0	0	0	0	0	0	0	0	0	0	0	0	0	0	0	0	0	0	0	0	0	0	0	0	0	0	0	0	0	0	0	0	0	0	0.00036914	0	0	0	0
g__Ruminiclostridium_E	0	0	0	0	0	0	0	0	0	0	0	0	0	0	0	0.000923645	0	0	0	0	0	0	0	0	0	0	0	0	0	0	0	0	0	0	0	0	0	0	0	0	0	0	0	0	0	0	0	0	0
g__Ruminococcus_B	0	0	0.00113314	0.000818554	0.00160514	0.00116482	0	0	0.000684463	0.00144886	0.00296209	0.00181818	0.000575705	0.00115429	0.00333333	0.000923645	0	0	0	0.00114068	0.000696864	0	0	0.000884956	0	0	0	0	0	0	0.00105079	0	0.00147348	0	0	0	0	0	0	0	0.00171038	0	0.00170309	0	0.0018457	0.000957167	0.00144248	0.00133333	0
g__Ruminococcus_C_58660	0	0	0.000566572	0	0	0	0	0	0	0	0	0	0	0	0	0	0	0	0	0	0	0	0	0	0	0	0	0	0	0	0	0	0	0	0	0	0	0	0	0	0	0	0	0	0	0	0	0	0
g__Ruminococcus_C_59129	0	0	0	0	0	0	0	0	0	0	0	0	0	0.000769527	0	0	0	0	0	0	0	0	0	0	0	0	0	0	0	0	0	0	0	0	0	0	0	0	0	0	0	0	0	0	0	0	0	0	0
g__Ruminococcus_D	0	0	0	0	0.000535045	0	0	0	0.000342231	0	0	0.00030303	0	0	0	0	0	0	0	0.000380228	0	0	0	0	0	0	0	0	0	0	0	0	0	0	0	0	0	0	0	0	0	0	0.000567698	0	0	0	0.00036062	0	0
g__Ruminococcus_E	0.00949264	0.000482975	0.001983	0.00109141	0.00267523	0.00262085	0.00224359	0	0	0.00173863	0.00177725	0.00333333	0.000287853	0.00153905	0.00166667	0.00985222	0.000256082	0.000257467	0.00373972	0.00418251	0.000348432	0.000820569	0.000367782	0	0	0	0.00130463	0.000490918	0.0010073	0	0.00210158	0.00250391	0	0	0	0	0	0	0	0	0.0022805	0.00024888	0.00425773	0.0068306	0.00406054	0	0.00324558	0.002	0
g__Ruthenibacterium	0	0.000482975	0.000566572	0.000818554	0.000802568	0.000582411	0.00352564	0.0012791	0.00102669	0.000289771	0.00148104	0.000909091	0.000575705	0.000769527	0.00555556	0	0.000512164	0	0.00972326	0.000760456	0	0	0.000735565	0.00221239	0.00103332	0.00110162	0.00326158	0.000245459	0.000251826	0	0.00210158	0	0.00294695	0	0	0	0	0	0	0	0.00114025	0.00024888	0.00198694	0.00375683	0.00110742	0	0.00216372	0.001	0
g__SCN-69-37	0	0	0	0	0	0	0	0	0	0	0	0	0	0	0	0	0	0	0	0	0	0	0	0	0	0	0	0	0	0	0	0	0	0	0	0	0	0	0	0	0	0	0	0	0	0	0	0	0
g__SCN-69-89	0	0	0	0	0	0	0	0	0	0	0	0	0	0	0	0	0	0	0	0	0	0	0	0	0	0	0	0	0	0	0	0	0	0	0	0	0	0	0	0	0	0	0	0	0	0	0	0	0
g__SFGY01	0	0	0	0.000272851	0	0	0	0	0	0	0	0	0	0	0	0	0	0	0	0	0	0	0	0	0	0	0	0	0	0	0	0	0	0	0	0	0	0	0	0	0	0	0	0	0	0	0	0	0
g__SFLA01	0	0	0	0.000272851	0	0	0	0	0	0	0	0	0	0	0	0	0	0	0	0	0	0	0	0	0	0	0	0	0	0	0	0	0	0	0	0	0	0	0	0	0	0	0	0	0	0	0	0	0
g__SFMI01	0	0	0	0	0	0	0.000320513	0	0	0	0	0	0	0	0	0	0	0	0	0.000380228	0	0	0	0	0	0	0	0	0	0	0	0	0	0	0	0	0	0	0	0	0	0	0	0	0	0	0	0	0
g__SG-bin7	0	0	0	0	0	0	0.000320513	0	0	0.00144886	0	0	0	0	0	0	0	0	0	0	0	0	0	0	0	0	0	0	0	0	0	0	0	0	0	0	0	0	0	0	0	0	0	0	0	0	0	0	0
g__SIO2C1	0	0	0	0.000818554	0	0.000582411	0	0	0	0	0	0	0	0.000384763	0.00888889	0	0	0	0	0	0	0	0	0	0	0	0	0	0	0	0.000350263	0	0	0	0	0	0	0	0	0	0	0	0.000283849	0.00170765	0	0	0	0	0
g__SLNP01	0	0	0	0	0	0	0	0	0	0	0	0	0	0	0	0	0	0	0	0	0	0	0	0	0	0	0	0	0	0	0	0	0	0	0	0	0	0	0	0	0	0	0	0	0	0	0	0	0
g__SYSU-D60009	0	0	0	0	0	0	0	0	0	0	0	0	0	0	0	0	0	0	0	0	0	0	0	0	0	0	0	0	0	0	0	0	0	0	0	0	0	0	0	0	0	0	0	0	0.00036914	0	0	0	0
g__SYSU-D60014	0	0	0	0	0	0	0	0	0	0	0	0	0	0	0	0	0	0	0	0	0	0	0	0	0	0	0	0	0	0	0	0	0	0	0	0	0	0	0	0	0	0	0	0	0	0	0	0	0
g__SZUA-149	0	0	0	0	0	0	0	0	0	0	0	0	0	0	0	0	0	0	0	0	0	0	0	0	0	0	0	0	0	0	0	0	0	0	0	0	0	0	0	0	0	0	0	0	0	0	0	0	0
g__Saccharimonas	0	0	0	0	0	0	0	0	0	0	0	0	0	0	0	0	0	0	0	0	0	0	0	0	0	0	0	0	0	0	0	0	0	0	0	0	0	0	0	0	0	0	0.000283849	0	0	0	0	0	0
g__Saccharomonospora	0	0	0	0	0	0	0	0	0	0	0	0	0	0	0	0	0	0	0	0	0	0	0	0	0	0	0	0	0	0	0	0	0	0	0	0	0	0	0	0	0	0	0	0	0	0	0	0	0
g__Salinicoccus	0	0	0	0	0.000267523	0	0	0	0	0	0	0	0.00115141	0	0	0	0	0	0	0	0	0	0	0	0	0	0	0	0	0	0	0	0	0	0	0	0	0	0	0	0	0	0	0	0	0	0	0	0
g__Salinicola	0	0	0	0	0	0	0	0	0	0	0	0	0	0	0	0	0	0	0	0	0	0	0	0	0	0	0	0	0	0	0	0	0	0	0	0	0	0	0	0	0	0	0	0	0	0	0	0	0
g__Sandaracinobacter	0	0	0	0	0	0	0	0	0	0	0	0	0	0	0	0	0.000256082	0	0.000747943	0	0	0	0.000367782	0	0	0	0	0	0	0	0	0	0	0	0	0	0	0	0	0	0	0	0	0	0	0	0	0.000333333	0
g__Sanguibacter	0	0	0	0	0	0	0	0	0	0	0	0	0	0	0	0	0	0	0	0	0	0	0	0.000884956	0	0	0	0	0	0	0	0	0	0	0	0	0	0	0	0	0	0	0	0	0	0	0	0	0
g__Savagea	0	0	0	0	0	0	0	0	0	0	0	0	0	0	0	0	0	0	0	0	0	0	0	0	0	0	0	0	0	0	0	0	0	0	0	0	0	0	0	0	0	0	0	0	0	0	0	0	0
g__Scatocola	0	0	0	0	0	0	0	0	0	0	0	0	0	0	0	0	0	0	0	0	0	0	0	0	0	0	0	0	0	0	0	0	0	0	0	0	0	0	0	0	0	0	0	0	0	0	0	0	0
g__Scatomonas	0	0	0	0	0	0	0	0	0	0	0	0	0	0	0	0	0	0	0	0	0	0	0	0	0	0	0	0	0	0	0	0	0	0	0	0	0	0	0	0	0	0	0	0	0	0	0	0	0
g__Schaedlerella	0	0	0	0	0	0	0	0	0	0	0	0	0	0	0	0	0	0	0	0	0	0	0	0	0	0	0	0	0	0	0	0	0	0	0	0	0	0	0	0	0	0	0	0	0	0	0	0	0
g__Schlegelella_590482	0	0	0	0	0	0	0	0	0	0	0	0	0	0	0	0	0	0	0	0	0	0	0	0	0	0	0	0	0	0	0	0	0	0	0	0	0	0	0	0	0	0	0	0	0	0	0	0	0
g__Scrofimicrobium	0	0	0	0	0	0	0	0	0	0	0	0	0	0	0	0	0	0	0	0	0	0	0	0	0	0	0	0	0	0	0	0	0	0	0	0	0	0	0	0	0	0	0	0	0	0	0	0	0
g__Secundilactobacillus	0	0	0	0	0	0	0	0	0	0	0	0	0.000287853	0	0	0	0	0	0	0	0	0	0	0	0	0	0	0	0	0	0	0	0	0	0	0	0	0	0	0	0	0	0	0	0	0	0	0	0
g__Sediminibacterium	0	0	0	0	0	0	0	0	0	0	0	0	0	0	0	0	0	0	0	0	0	0	0	0	0	0	0	0	0	0	0	0	0	0	0	0	0	0	0	0	0	0	0	0	0	0	0	0	0
g__Segetibacter	0	0	0	0	0	0	0	0	0	0	0	0	0	0	0	0	0	0	0	0	0	0	0	0	0	0	0	0	0	0	0	0	0	0	0	0	0	0	0	0	0	0	0	0	0	0	0	0	0
g__Sellimonas	0	0	0	0.00300136	0.000802568	0	0	0	0	0.000579542	0	0.000606061	0.000575705	0	0	0.00184729	0	0	0	0	0	0	0	0	0	0	0.00130463	0	0	0	0	0	0	0	0	0	0	0	0	0	0.000855188	0	0.0011354	0	0	0	0	0	0
g__Seramator	0	0	0	0	0	0	0	0	0	0	0	0	0	0	0	0	0	0	0	0	0	0	0	0	0	0.000275406	0	0	0	0	0	0	0	0	0	0	0	0	0	0	0	0	0	0	0	0	0	0	0
g__Serratia_D_727363	0	0	0	0	0	0	0	0	0	0	0	0	0	0	0	0.000615764	0	0	0	0	0	0	0	0	0	0	0	0	0	0	0	0	0	0	0	0	0	0	0	0	0	0	0	0	0	0	0.00036062	0	0
g__Shinella	0	0	0	0	0	0	0	0	0	0	0	0	0	0	0	0	0	0	0	0	0	0	0	0	0	0	0	0	0	0	0	0	0	0	0	0	0	0	0	0	0	0	0	0	0	0	0	0	0
g__Silanimonas_613110	0	0	0	0	0	0	0	0	0	0	0	0	0	0	0	0	0	0	0	0	0	0	0	0	0	0	0	0	0	0	0	0	0	0	0	0	0	0	0	0	0	0	0	0	0	0	0	0	0
g__Skermanella	0	0	0	0	0.000267523	0	0	0	0	0	0	0	0	0	0	0	0	0	0	0	0.000696864	0	0	0	0	0	0	0	0	0	0	0	0	0	0	0	0	0	0	0	0.000855188	0	0	0	0	0	0.00036062	0	0
g__Slackia_A	0	0	0	0	0	0	0	0	0	0	0	0	0	0	0	0	0	0	0	0	0	0	0	0	0	0	0	0	0	0	0	0	0	0	0	0	0	0	0	0	0	0	0	0	0	0	0	0	0
g__Sneathia	0	0	0	0	0	0	0	0	0	0	0	0	0	0	0	0	0	0	0	0.000380228	0	0	0	0	0	0	0	0	0	0	0	0	0	0	0	0	0	0	0	0	0	0	0	0	0	0	0	0	0
g__Solibaculum	0	0	0	0	0	0	0	0	0	0	0	0	0	0	0	0	0	0	0	0	0	0	0	0	0	0	0	0	0	0	0	0	0	0	0	0	0	0	0	0	0	0	0	0	0	0	0	0.000333333	0
g__Sphingobacterium	0	0.00676165	0	0.000545703	0	0.00203844	0	0	0	0.00376702	0	0	0	0.000769527	0	0	0.000256082	0.0007724	0	0	0.000696864	0	0	0	0	0	0	0	0	0	0	0	0	0	0	0	0	0	0	0	0.000855188	0.00174216	0.000851547	0	0	0	0	0	0
g__Sphingobium_A_485959	0	0	0	0.000545703	0.00160514	0.000582411	0	0	0	0	0	0	0	0	0.00388889	0	0.000512164	0	0	0	0.000348432	0	0	0	0	0	0	0	0.000251826	0	0	0	0	0	0.000857633	0	0	0	0	0	0.000570125	0	0	0.00034153	0	0	0	0	0
g__Sphingomonas_L_486018	0	0	0	0	0	0	0.000961538	0	0	0	0	0	0	0	0	0	0	0	0	0	0	0	0	0	0	0	0	0	0	0	0	0	0	0	0	0	0	0	0	0	0	0	0	0	0	0	0	0	0
g__Sphingomonas_L_486704	0.00392799	0.000241488	0.00368272	0.00873124	0.00668807	0.0122306	0.00961538	0.00204656	0.0109514	0.00637496	0.00592417	0.01	0.0146805	0.0196229	0.0294444	0.00738916	0.00384123	0.00257467	0.00186986	0.0144487	0.0212544	0.00191466	0.00845899	0.00619469	0.385688	0.0143211	0.00652316	0.0054001	0.261143	0	0.00735552	0.00907668	0.0181729	0.000486973	0.0205832	0	0	0.000516662	0	0	0.00627138	0.0024888	0.000851547	0.0170765	0.0129199	0.00119646	0.0201947	0.013	0.0277214
g__Sphingopyxis	0	0	0	0.00109141	0	0	0	0	0	0	0	0	0	0	0	0	0	0	0	0	0	0	0	0	0	0	0	0	0	0	0	0	0	0	0	0	0	0	0	0	0	0	0	0	0	0	0	0	0
g__Sphingorhabdus_B_483718	0	0.000241488	0.00113314	0	0.000267523	0.000291206	0.00320513	0	0.00171116	0.000289771	0.00177725	0.000606061	0.00115141	0.00538669	0.00611111	0	0.000512164	0	0	0.00152091	0	0.000273523	0.00331004	0	0	0.000550812	0.00130463	0	0	0	0.00105079	0	0.00687623	0	0	0	0	0	0	0	0	0.00074664	0.000567698	0.00034153	0.0018457	0.000239292	0.000721241	0.00133333	0.00135227
g__Spirosoma	0	0	0	0	0.000267523	0	0	0	0	0	0	0	0	0	0	0	0	0	0	0	0	0	0	0	0	0	0	0	0	0	0	0	0	0	0	0	0	0	0	0	0	0	0	0	0	0	0	0	0
g__Sporomusa	0	0	0	0	0	0	0	0	0	0	0	0	0	0	0	0	0	0	0	0	0	0	0	0	0	0	0	0	0	0	0	0	0	0	0	0	0	0	0	0	0	0	0	0	0	0	0	0	0
g__Sporosarcina	0.000654664	0	0	0.000545703	0	0.000291206	0.000961538	0.00025582	0.00136893	0.000869313	0	0.00030303	0	0.00115429	0	0.000923645	0	0	0	0	0	0	0.00183891	0	0	0	0	0	0	0	0	0	0	0	0	0	0	0	0	0	0.000285063	0	0	0	0	0	0.00144248	0.000333333	0
g__Spyradosoma	0	0	0	0	0	0	0	0	0	0	0	0	0	0	0	0	0	0	0	0	0	0	0	0	0	0	0	0	0	0	0	0	0	0	0	0	0	0	0	0	0	0	0	0	0	0	0	0	0
g__Stackebrandtia_371036	0	0	0	0	0	0	0	0	0	0	0	0	0	0	0	0	0	0	0	0	0	0	0	0	0	0	0	0	0	0	0.000350263	0	0	0	0	0	0	0	0	0	0	0	0	0	0	0	0	0	0
g__Staphylococcus	0.0504092	0.00676165	0.0249292	0.0698499	0.0580524	0.0154339	0.0233974	0.012791	0.212868	0.016517	0.0272512	0.0836364	0.147956	0.00884956	0	0.00431034	0.00717029	0.0126159	0.00448766	0.0653992	0.0334495	0.00547046	0.00772343	0.00442478	0.00955825	0.564583	0.0267449	0.0284732	0.0254344	0.000937207	0.00805604	0.0106416	0	0.000973947	0.0248714	0	0	0.00232498	0.0114566	0	0.059008	0.00024888	0.00965087	0.00546448	0.0203027	0.00311079	0.00901551	0.0483333	0.0398918
g__Stella	0	0	0	0	0	0	0	0	0	0	0	0	0	0	0	0	0	0	0	0	0	0	0	0	0	0	0	0	0	0	0	0	0	0	0	0	0	0	0	0	0	0	0	0	0	0	0	0	0
g__Stenotrophobacter_424270	0	0	0	0	0	0	0	0	0	0	0	0	0	0	0	0	0	0	0	0	0	0	0	0	0	0	0	0	0	0	0	0	0	0	0	0	0	0	0	0	0	0	0	0	0	0	0	0	0
g__Stenotrophobacter_427736	0	0	0	0	0	0	0	0	0	0	0	0	0	0	0	0	0	0	0	0	0	0	0	0	0	0	0	0	0	0	0	0	0	0	0	0	0	0	0	0	0	0	0	0	0	0	0	0	0
g__Stenotrophomonas_A_615274	0	0.0507124	0.00594901	0.000818554	0.000535045	0.0110658	0.0195513	0.0012791	0.0054757	0.0162272	0.00177725	0.0030303	0.00230282	0.0119277	0	0.00523399	0.00204866	0.092173	0.00373972	0.00494297	0.00383275	0.00273523	0.00404561	0.00707965	0.0165332	0.00578353	0	0.000490918	0.0135986	0	0	0	0	0.000243487	0	0.000466418	0	0.0041333	0.0079495	0	0.00399088	0.0582379	0.00397389	0	0.0221484	0.00215363	0.00576992	0.005	0
g__Stomatobaculum	0	0	0	0	0	0	0	0	0	0	0	0	0	0	0	0	0	0	0	0.000760456	0	0	0	0	0	0	0	0	0	0	0	0	0	0	0	0	0	0	0	0	0	0	0	0	0	0	0	0	0
g__Streptococcus	0.00261866	0	0.00481586	0.00327422	0.00107009	0.00145603	0.000961538	0.00076746	0.00308008	0.000289771	0.00236967	0.00272727	0.00575705	0.00153905	0	0.00123153	0.00128041	0	0.00411369	0.00418251	0.00243902	0.000273523	0.00110335	0	0	0	0	0	0	0	0.000700525	0	0.00687623	0	0	0	0	0.00516662	0	0	0.00370582	0.00024888	0.000567698	0.0034153	0.00036914	0.000478583	0	0.005	0.0030426
g__Streptomyces_G_399870	0	0	0	0	0	0	0	0	0	0	0	0	0	0	0	0	0	0	0	0	0	0	0	0	0	0	0	0	0	0	0	0	0	0	0	0	0	0	0	0	0	0	0	0	0	0	0	0	0
g__Sulfotelmatobacter	0	0	0	0	0.000267523	0	0	0	0	0.000289771	0	0	0	0	0	0	0	0	0	0	0	0	0	0	0	0	0	0	0	0	0	0	0	0	0	0	0	0	0	0	0	0	0	0	0	0	0	0	0.000338066
g__Sutterella	0	0	0	0	0.000267523	0	0	0	0	0	0	0	0	0	0	0.00123153	0	0	0	0.000380228	0	0	0	0	0	0	0	0	0	0	0	0	0	0	0	0	0	0	0	0	0	0	0	0	0	0	0	0	0
g__TMED27	0	0	0	0	0	0	0	0	0	0	0	0	0	0	0	0	0	0	0	0	0	0	0	0	0	0	0	0	0	0	0	0	0	0	0	0	0	0	0	0	0	0	0	0	0	0	0	0	0
g__Tabrizicola_493969	0	0	0	0	0	0	0	0	0	0	0	0	0	0	0	0	0	0	0.00373972	0	0	0	0	0	0	0	0	0	0	0	0	0	0	0	0	0	0	0	0	0	0	0	0	0	0	0	0	0	0
g__Taishania	0	0	0	0	0	0	0	0	0	0	0	0	0	0	0	0	0	0	0	0	0	0	0	0	0	0	0	0	0	0	0	0	0	0	0	0	0	0	0	0	0	0	0	0	0	0	0	0	0
g__Taonella	0.000981997	0.000241488	0.000849858	0.00163711	0.00267523	0.00174723	0.00224359	0	0.00479124	0.0020284	0.00177725	0.000909091	0.00201497	0.00269334	0.00333333	0.00123153	0.000512164	0.000514933	0	0.00342205	0	0.000273523	0.00367782	0.0039823	0	0.00165244	0	0	0	0	0.000350263	0	0.00491159	0.000486973	0	0	0	0	0	0	0.000855188	0.00149328	0.000851547	0.0034153	0.00258398	0.000717875	0.00288496	0.00166667	0.000676133
g__Tepidimonas	0	0	0	0	0	0	0	0	0.000342231	0	0	0	0	0	0	0	0	0.00102987	0	0	0	0	0	0	0	0	0	0	0	0	0	0	0	0	0	0	0	0	0	0	0	0.00074664	0	0	0	0	0	0	0
g__Tepidiphilus	0.00163666	0	0.000566572	0	0	0	0	0	0	0	0	0	0	0	0	0	0	0	0.000373972	0	0	0.000273523	0	0	0	0	0	0	0	0	0.00175131	0	0	0	0	0	0	0	0	0	0	0	0	0	0	0	0.000721241	0	0
g__Terrimicrobium	0.000654664	0	0	0	0	0	0	0	0	0	0	0	0	0	0	0	0	0	0	0	0	0	0	0	0	0	0	0	0	0	0	0	0	0	0	0	0	0	0	0	0	0	0	0	0	0	0	0	0
g__Thauera_A_597130	0	0	0	0.000272851	0	0	0	0	0	0	0	0	0.000287853	0	0	0	0	0	0	0	0	0	0	0	0	0	0	0	0	0	0	0	0	0	0	0	0	0	0	0	0.000285063	0	0	0	0	0	0	0	0
g__Thermicanus	0	0	0	0	0	0	0	0	0	0	0	0	0	0	0	0	0	0	0	0	0	0	0	0	0	0	0	0	0	0	0	0	0	0	0	0	0	0	0	0	0	0	0	0	0	0	0	0	0
g__Thermoanaerobacterium	0	0	0	0	0	0	0	0	0	0	0	0	0	0	0	0	0	0	0	0	0.000348432	0	0	0	0	0	0	0	0	0	0	0	0	0	0	0	0	0	0	0	0	0	0	0	0	0	0	0	0
g__Thermomonas_615664	0	0	0	0	0	0	0	0	0	0	0	0	0	0	0	0	0	0	0	0	0	0	0	0	0	0	0	0	0	0	0	0	0	0	0	0	0	0	0	0	0	0	0	0	0	0	0	0	0
g__Thermus_A	0	0	0	0	0	0.00203844	0.000320513	0	0	0	0	0	0	0.00192382	0	0.000307882	0	0	0	0	0	0.00109409	0	0	0	0	0.00130463	0	0	0	0	0	0	0	0	0	0	0	0	0	0	0	0	0	0.0036914	0.000478583	0	0	0
g__Treponema_D	0	0	0	0	0	0	0	0	0	0	0	0	0	0	0	0.000615764	0	0	0	0	0	0	0	0	0	0	0	0	0	0	0	0	0	0	0	0	0	0	0	0	0	0	0	0	0	0	0	0	0
g__Truepera	0	0	0	0	0.000535045	0	0	0	0	0	0	0	0	0	0	0	0	0	0	0	0	0	0	0	0	0	0	0	0	0	0	0	0	0	0	0	0	0	0	0	0	0	0	0	0	0	0	0	0
g__Trueperella	0	0	0	0	0	0	0	0	0	0	0	0	0	0	0	0	0	0	0	0	0	0	0	0	0	0	0	0	0	0	0	0	0	0	0	0	0	0	0	0	0.000285063	0	0	0	0	0	0	0	0
g__Tsukamurella	0	0	0	0	0	0	0	0	0	0	0	0	0	0	0	0	0	0	0	0	0	0	0	0	0	0	0	0	0	0	0	0	0	0	0	0	0	0	0	0	0	0	0	0	0	0	0	0	0
g__Tsuneonella_484052	0	0	0	0	0.000267523	0	0	0	0	0	0	0	0	0	0	0	0	0	0	0	0	0	0	0	0	0	0	0	0	0	0	0	0	0	0	0	0	0	0	0	0	0	0	0	0	0	0	0	0
g__UBA10103	0	0	0	0	0	0	0	0	0	0	0	0	0	0	0	0	0	0	0	0	0	0	0	0	0	0	0	0	0	0	0	0	0	0	0	0	0	0	0	0	0	0	0	0	0	0	0	0	0
g__UBA10511	0	0	0	0	0	0	0	0	0	0	0	0	0	0	0	0	0	0	0	0	0	0	0	0	0	0	0.000652316	0	0	0	0	0	0	0	0	0	0	0	0	0	0	0	0	0	0	0	0	0	0
g__UBA1067	0	0	0	0	0.000535045	0	0	0	0	0	0	0	0	0	0	0	0	0	0	0	0	0	0	0	0	0	0	0	0	0	0	0	0	0	0	0	0	0	0	0	0	0	0	0	0	0	0	0	0
g__UBA11358	0	0	0	0	0	0	0	0	0	0	0	0	0	0	0	0	0	0	0	0	0	0	0	0	0	0	0	0	0	0	0	0	0	0	0	0	0	0	0	0	0	0	0	0	0	0	0	0	0
g__UBA1179	0	0	0	0	0	0	0	0	0	0	0	0	0	0	0	0	0	0	0	0	0	0	0	0	0	0	0	0	0	0	0	0	0	0	0	0	0	0	0	0	0	0	0	0	0	0	0	0	0
g__UBA1213	0	0	0	0	0	0	0	0	0	0	0	0	0	0	0	0	0	0	0	0	0	0	0	0	0	0	0	0	0	0	0	0	0	0	0	0	0	0	0	0	0	0	0	0	0	0	0	0	0
g__UBA12499	0	0	0	0	0	0	0	0	0	0	0	0	0	0	0	0	0	0	0	0	0	0	0	0	0	0	0	0	0	0	0	0	0	0	0	0	0	0	0	0	0	0	0	0	0	0	0	0	0
g__UBA1413	0	0	0	0	0	0	0	0	0	0	0	0	0	0	0	0	0	0	0	0	0	0	0	0	0	0	0	0	0	0	0	0	0	0	0	0	0	0	0	0	0	0	0	0	0	0	0	0	0
g__UBA1573	0	0	0	0	0	0	0	0	0	0	0	0	0	0	0	0	0	0	0	0	0	0	0	0	0	0	0	0	0	0	0	0	0	0	0	0	0	0	0	0	0	0	0	0	0	0	0	0	0
g__UBA1822	0	0	0	0	0	0	0	0	0	0	0	0	0	0	0	0	0	0	0	0	0	0	0	0	0	0	0	0	0	0	0	0	0	0	0	0	0	0	0	0	0	0	0	0	0	0	0	0	0
g__UBA1952	0	0	0	0	0	0	0	0	0	0	0	0	0	0	0	0	0	0	0	0	0	0	0	0	0	0	0	0	0	0	0	0	0	0	0	0	0	0	0	0	0	0	0	0	0	0	0	0	0
g__UBA2020	0	0	0	0	0	0	0	0	0	0	0	0	0	0	0	0	0	0	0	0	0.000348432	0	0	0	0	0	0	0	0	0	0	0	0	0	0	0	0	0	0	0	0	0	0	0	0	0	0	0	0
g__UBA2212	0	0	0	0	0	0	0	0	0	0	0	0	0	0	0	0	0	0	0	0	0	0	0	0	0	0	0	0	0	0	0	0	0	0	0	0	0	0	0	0	0.000285063	0	0	0	0	0	0	0	0
g__UBA2421	0	0	0	0	0	0	0	0	0	0	0	0	0	0	0	0	0	0	0	0	0	0	0	0	0	0	0	0	0	0	0	0	0	0	0	0	0	0	0	0	0	0	0	0	0	0	0	0	0
g__UBA2658	0	0	0	0	0	0	0	0	0	0	0	0	0	0	0	0	0	0	0	0	0	0	0	0	0	0	0	0	0	0	0	0	0	0	0	0	0	0	0	0	0	0	0	0	0	0	0	0	0
g__UBA2834	0	0	0	0	0	0	0	0	0	0	0	0	0	0	0	0	0	0	0	0	0	0	0	0	0	0	0	0	0	0	0	0	0	0	0	0	0	0	0	0	0	0	0	0	0	0	0	0	0
g__UBA2903	0	0	0	0	0.000267523	0	0	0	0	0	0	0	0	0	0	0	0	0	0	0	0	0	0	0	0	0	0	0	0	0	0	0	0	0	0	0	0	0	0	0	0	0	0	0	0	0	0	0	0
g__UBA3263	0	0	0	0	0	0	0	0	0	0	0	0	0	0	0	0	0	0	0	0	0	0	0	0	0	0	0	0	0	0	0	0	0	0	0	0	0	0	0	0	0	0	0	0.00034153	0	0	0	0	0
g__UBA3282	0	0	0	0	0	0	0	0	0	0	0	0	0	0	0	0	0	0	0	0	0	0	0	0	0	0	0.000652316	0	0	0	0	0	0	0	0	0	0	0	0	0	0	0	0	0.00068306	0	0	0	0	0
g__UBA3402	0	0	0	0	0	0	0	0	0.000684463	0	0	0	0	0	0	0	0	0	0	0	0	0	0	0	0	0	0	0	0	0	0	0	0	0	0	0	0	0	0	0	0	0	0	0	0	0	0	0	0
g__UBA4334	0	0	0	0	0	0	0	0	0	0	0	0	0	0	0	0	0	0	0	0	0	0	0	0	0	0	0	0	0	0	0	0	0	0	0	0	0	0	0	0	0	0	0	0	0	0	0	0	0
g__UBA4416	0	0	0	0	0	0	0	0	0.000342231	0	0	0	0	0	0	0	0	0	0	0	0	0	0	0	0	0	0	0	0	0	0	0	0	0	0	0	0	0	0	0	0	0	0	0	0.00036914	0	0	0	0
g__UBA4765	0	0	0.000849858	0.000545703	0.000802568	0.00116482	0.000961538	0.00102328	0.00136893	0.00115908	0.00148104	0.00121212	0.00115141	0.00192382	0	0.000615764	0.000512164	0.00102987	0.00822737	0.000380228	0.00209059	0.00109409	0.000735565	0.00132743	0	0.000550812	0.000652316	0	0	0	0.000700525	0	0.00196464	0	0.0025729	0	0	0	0	0	0.00114025	0	0.0011354	0.00136612	0.00110742	0.000478583	0.00108186	0.000333333	0.000676133
g__UBA4782	0	0	0	0	0	0	0	0	0	0	0	0	0	0	0	0	0	0	0	0	0	0	0	0	0	0	0	0	0	0	0	0	0	0	0	0	0	0	0	0	0	0	0	0	0	0	0	0	0
g__UBA5905	0	0	0	0	0	0	0	0	0	0	0	0	0	0	0	0.000923645	0	0	0	0	0	0	0	0	0	0	0	0	0	0	0	0	0	0	0	0	0	0	0	0	0	0	0.000567698	0.00102459	0	0	0	0	0
g__UBA6163	0	0	0	0	0	0	0	0	0	0	0	0	0	0	0	0	0	0	0	0	0	0	0	0	0	0	0	0	0	0	0	0	0	0	0	0	0	0	0	0	0	0	0	0	0	0	0	0	0
g__UBA644	0	0	0	0.000272851	0	0	0	0	0.000342231	0	0	0	0	0	0	0	0	0	0	0	0	0	0	0	0	0	0	0	0	0	0	0	0	0	0	0	0	0	0	0	0	0	0.000567698	0	0	0	0	0	0
g__UBA6857	0	0	0	0	0	0	0	0	0	0	0	0.000606061	0	0	0	0	0	0	0	0	0	0	0	0	0	0	0	0	0	0	0	0	0	0	0	0	0	0	0	0	0	0	0	0	0	0	0	0	0
g__UBA7173	0	0	0	0.000545703	0	0	0	0	0	0	0	0	0	0	0	0	0	0	0	0	0	0	0	0	0	0	0	0	0	0	0	0	0	0	0	0	0	0	0	0	0	0	0	0	0	0	0	0	0
g__UBA737	0	0	0	0	0	0	0	0	0	0	0	0	0	0	0	0	0	0	0	0	0	0	0	0	0	0	0	0	0	0	0	0	0	0	0	0	0	0	0	0	0	0	0	0	0	0	0	0	0
g__UBA738	0	0	0	0	0	0	0	0	0	0	0	0	0	0	0	0	0	0	0	0	0	0	0	0	0	0	0	0	0	0	0	0	0	0	0	0	0	0	0	0	0	0	0	0	0	0	0	0	0
g__UBA920	0	0	0	0	0	0	0	0	0	0	0	0	0	0	0	0	0	0	0	0	0	0	0	0	0	0	0	0	0	0	0	0	0	0	0	0	0	0	0	0	0	0	0	0	0	0	0	0	0
g__UBA946	0	0	0	0	0	0	0	0	0	0	0	0	0	0	0	0	0	0	0	0	0	0	0	0	0	0	0	0	0	0	0	0	0	0	0	0	0	0	0	0	0	0	0	0	0	0	0	0	0
g__UBA966	0	0	0	0	0	0	0	0	0	0	0	0	0	0	0	0	0	0	0	0	0	0	0	0	0	0	0	0	0	0	0	0	0	0	0	0	0	0	0	0	0	0	0	0	0	0	0	0	0
g__UBA969	0	0	0	0	0	0	0	0	0	0	0	0	0.000575705	0	0	0	0	0	0	0	0	0	0	0	0	0	0	0	0	0	0	0	0	0	0	0	0	0	0	0	0	0	0	0	0	0	0	0	0
g__UMGS1071	0	0	0	0	0	0	0	0	0	0	0	0.00030303	0	0	0	0.000307882	0	0	0	0	0.000696864	0.000820569	0	0	0	0	0	0	0	0	0	0	0	0	0.0025729	0	0	0	0	0	0	0	0	0	0.00073828	0	0.00036062	0.000333333	0
g__UMGS1994	0	0	0	0.000272851	0	0	0	0	0	0.000579542	0	0	0	0	0	0	0	0	0	0	0	0	0	0	0	0	0	0	0	0	0	0	0	0	0	0	0	0	0	0	0	0	0.000851547	0.00102459	0	0	0.00036062	0	0
g__UPXZ01	0	0	0	0	0	0	0	0	0	0	0	0	0	0	0	0	0	0	0	0	0	0	0	0	0	0	0	0	0	0	0	0	0	0	0	0	0	0	0	0	0	0	0	0	0	0	0	0	0
g__Urinicoccus	0	0	0	0	0	0	0	0	0	0	0	0	0	0	0	0	0	0	0	0	0	0	0	0	0	0	0	0	0	0	0	0	0	0	0	0	0	0	0	0	0	0	0	0	0	0	0	0	0
g__VAYN01	0	0	0	0	0	0	0	0	0	0	0	0	0	0	0	0	0	0	0	0.000380228	0	0	0	0	0	0	0	0	0	0	0	0	0	0	0	0	0	0	0	0	0	0	0	0	0	0	0	0	0
g__VFBF01	0	0	0	0	0	0.000582411	0.00160256	0	0	0	0	0	0	0	0	0	0	0	0	0	0	0	0	0	0	0	0	0	0	0	0	0	0	0	0	0	0	0	0	0	0	0.00024888	0	0	0.00073828	0	0	0.001	0
g__VFJQ01	0	0	0	0	0	0	0	0	0	0	0	0	0	0	0	0	0	0	0	0	0	0	0	0	0	0	0.000652316	0	0	0	0	0	0	0	0	0	0	0	0	0	0	0	0	0	0	0	0	0	0
g__Vagococcus_B	0	0	0	0	0	0	0.00320513	0	0	0	0	0	0	0	0	0	0	0	0	0	0	0	0	0	0	0	0	0	0	0	0	0	0	0	0	0	0	0	0	0	0	0	0	0	0.00073828	0	0	0	0
g__Varibaculum	0	0	0	0	0	0	0	0	0	0	0	0	0	0	0	0	0	0	0	0	0	0	0	0	0	0	0	0	0	0	0	0	0	0	0	0	0	0	0	0	0	0	0	0	0	0	0	0	0
g__Variovorax	0	0	0	0	0	0	0	0	0	0	0	0	0	0	0	0	0	0	0.00112191	0	0	0	0	0	0	0	0	0	0	0	0	0	0	0	0	0	0	0	0	0	0	0	0	0	0	0	0	0	0
g__Veillonella_A	0.000654664	0.000724463	0.00396601	0.00218281	0.00133761	0.00378567	0.00544872	0.00153492	0.00444901	0.00115908	0.00177725	0.00212121	0.00143926	0.00192382	0	0.000923645	0	0.0007724	0.0179506	0	0.0010453	0.00109409	0	0.00309735	0	0	0.00978474	0	0	0	0.00665499	0.00250391	0.00343811	0	0	0	0	0.000774994	0	0	0.00342075	0.00174216	0.00369004	0.0102459	0.00996678	0.000239292	0.0036062	0.00366667	0
g__Ventrimonas	0	0	0	0	0.000267523	0	0	0	0	0	0	0	0	0	0	0.00215517	0	0	0	0	0	0	0	0	0	0	0	0	0	0	0	0	0	0	0	0	0	0	0	0	0	0	0	0	0	0	0	0	0
g__Ventrisoma	0	0	0	0	0.000267523	0	0	0	0	0	0	0	0	0	0	0.000307882	0	0	0	0	0	0	0	0	0	0	0	0	0	0	0	0	0	0	0	0	0	0	0	0	0	0	0	0	0	0	0	0	0
g__Vibrio_678715	0	0	0	0	0	0	0	0	0	0	0	0	0	0.000769527	0	0	0	0	0	0	0	0.000273523	0.000735565	0	0	0	0	0	0	0	0	0	0	0	0	0	0	0	0	0	0	0	0	0	0	0	0	0	0
g__Victivallis	0	0	0	0	0.000267523	0	0	0	0	0	0	0	0	0	0	0	0	0	0	0	0	0	0	0	0	0	0	0	0	0	0	0	0	0	0	0	0	0	0	0	0	0	0.000283849	0	0	0	0.00108186	0	0
g__Viridilinea	0	0	0	0	0	0	0	0	0	0.000579542	0	0	0	0	0	0	0	0	0	0	0	0	0.000367782	0	0	0	0	0	0	0	0	0	0	0	0	0	0	0	0	0	0	0	0	0	0	0	0	0	0
g__WRKR01	0	0	0	0	0	0	0	0	0	0	0	0	0	0	0	0	0	0	0	0	0	0	0	0	0	0	0	0	0	0	0	0	0	0	0	0	0	0	0	0	0	0	0	0	0	0	0	0	0
g__WRMH01	0	0	0	0	0	0	0	0	0	0	0	0	0	0	0	0	0	0	0	0	0	0	0	0	0	0	0	0	0	0	0	0	0	0	0	0	0	0	0	0	0	0	0	0.00102459	0	0	0	0	0
g__Weissella_A_338544	0.000327332	0.000724463	0.00169972	0.00136426	0.000802568	0.000582411	0.000641026	0.00051164	0	0.000289771	0.00177725	0.00030303	0.00172712	0	0	0	0	0	0.000747943	0	0.000696864	0	0	0	0	0	0	0.000245459	0	0	0	0	0	0	0	0	0	0	0	0	0	0.00074664	0.000567698	0.00068306	0	0.000239292	0	0.000333333	0
g__Weizmannia	0	0	0	0	0	0	0.000320513	0	0	0.000579542	0	0	0	0	0	0	0	0	0.000747943	0	0	0	0	0	0	0	0	0	0	0	0.00140105	0	0	0	0	0	0	0	0	0	0	0	0	0	0	0	0	0	0
g__Xanthomonas_A_614439	0	0	0	0	0	0	0	0.00025582	0	0	0	0	0	0	0	0	0	0	0	0.000380228	0	0	0	0	0	0	0	0	0	0	0	0	0	0	0	0	0	0	0	0	0.000855188	0	0	0	0.00073828	0	0	0.000333333	0
g__YIM-78166	0.000981997	0	0	0	0.000267523	0	0	0	0	0	0	0.00121212	0	0.000384763	0	0	0	0	0.00186986	0.000380228	0.000696864	0	0	0	0	0	0.00782779	0	0	0	0	0	0	0	0.00857633	0	0	0	0	0	0	0	0	0.00068306	0.00110742	0	0.000721241	0	0
g__Yimella	0	0	0	0	0.000267523	0	0	0	0	0	0	0	0.000863558	0	0	0	0	0	0	0	0	0	0	0	0	0	0	0	0	0	0	0	0	0	0	0	0	0	0	0	0.00199544	0	0	0	0	0	0	0	0
g__Zag111	0	0	0	0	0	0	0	0	0	0	0	0	0	0	0	0	0	0	0	0	0	0	0	0	0	0	0	0	0	0	0	0	0	0	0	0	0	0	0	0	0	0	0	0	0	0	0	0	0
g__Zavarzinella	0	0	0	0	0.000267523	0	0	0	0	0	0	0	0	0	0	0	0	0	0	0	0	0	0	0	0	0	0	0	0	0	0	0	0	0	0	0	0	0	0	0	0	0	0	0	0	0	0	0	0
g__Zavarzinia	0	0	0	0	0	0	0	0	0.000684463	0	0	0	0	0	0	0	0	0	0	0	0	0	0	0	0	0	0	0	0	0	0	0	0	0	0	0	0	0	0	0	0	0	0	0	0	0	0	0	0
g__Zoogloea	0	0	0	0	0	0	0	0	0	0	0	0	0	0	0	0	0	0	0	0	0	0	0	0	0	0	0	0	0	0	0	0	0	0	0	0	0	0	0	0	0.000855188	0	0	0	0	0	0	0	0
[truncated: 19 more columns]
